# Supplementary material for: Diurnal patterns in Twitter sentiment in Italy and United Kingdom are correlated
Source: Front Psychol. 2024 Jan 19;14:1276285. doi: 10.3389/fpsyg.2023.1276285 (PMC10836357; doi:10.3389/fpsyg.2023.1276285)
Supplement: Supplementary file 1 [file Data_Sheet_1.CSV]

anger	anx	posemo	negemo	sad	affect	word_count	volume	date	day_time	week_time
0.006323237	0.004443953	0.025668804	0.022838824	0.003935441	0.048618174	45230	1957	22/03/2020	0	0
0.006201271	0.004528729	0.022978154	0.025139593	0.005480791	0.048400793	38863	1628	22/03/2020	1	1
0.007338615	0.00444863	0.025360436	0.026042343	0.004870762	0.051630082	30796	1241	22/03/2020	2	2
0.007588839	0.003998909	0.025174952	0.024584204	0.0046351	0.05003181	22006	902	22/03/2020	3	3
0.007086701	0.006090134	0.023751523	0.024083712	0.00387554	0.047945964	18062	686	22/03/2020	4	4
0.006322342	0.004814707	0.0235872	0.025192102	0.003987939	0.049071102	20562	761	22/03/2020	5	5
0.006107248	0.005330603	0.024570198	0.024817312	0.004377449	0.04974053	28327	1024	22/03/2020	6	6
0.005087905	0.004155962	0.02944436	0.024784646	0.005490907	0.054480883	39702	1563	22/03/2020	7	7
0.004667597	0.004231373	0.024821148	0.021462223	0.004078695	0.046501483	45848	1860	22/03/2020	8	8
0.005128102	0.004504686	0.026485139	0.021598359	0.00488678	0.04834493	49726	1948	22/03/2020	9	9
0.005621574	0.003460969	0.029268195	0.021866123	0.004961389	0.051354379	49986	1999	22/03/2020	10	10
0.005917039	0.003427802	0.029217931	0.020607619	0.004652017	0.049947971	49011	1989	22/03/2020	11	11
0.005793263	0.00366217	0.027269718	0.021641976	0.004407018	0.049222048	48332	1997	22/03/2020	12	12
0.005732574	0.003463852	0.026252355	0.020722345	0.004193084	0.047319059	49367	1984	22/03/2020	13	13
0.005587775	0.004148499	0.024383017	0.020298015	0.003767515	0.044935021	47246	1993	22/03/2020	14	14
0.005285839	0.004181969	0.025707432	0.019275267	0.003736175	0.045301123	47107	1970	22/03/2020	15	15
0.005088951	0.003795509	0.026292912	0.018892729	0.003286614	0.045418884	47161	1981	22/03/2020	16	16
0.005753406	0.003345004	0.028432531	0.019244921	0.003724104	0.047945053	44843	1948	22/03/2020	17	17
0.006630122	0.003640067	0.026888826	0.020865383	0.00420341	0.047949212	46153	1973	22/03/2020	18	18
0.006974697	0.003586359	0.025676568	0.022728273	0.004114411	0.048690869	45450	1960	22/03/2020	19	19
0.006674385	0.002815047	0.028241277	0.021044746	0.003586915	0.0501714	44049	1986	22/03/2020	20	20
0.006970966	0.002990843	0.027239682	0.024294851	0.003496986	0.052132701	43466	1992	22/03/2020	21	21
0.0076234	0.002533593	0.025697869	0.022417771	0.003438447	0.049156223	44206	1985	22/03/2020	22	22
0.007854809	0.002260216	0.026719778	0.022714049	0.004072864	0.050396097	44686	1984	22/03/2020	23	23
0.006333839	0.002721383	0.023794042	0.021409821	0.003684705	0.045709607	41523	1871	23/03/2020	0	24
0.007232995	0.003139428	0.023607264	0.021514312	0.003755002	0.045798707	32490	1509	23/03/2020	1	25
0.008396641	0.003718513	0.026309476	0.022990804	0.003518593	0.050059976	25010	1062	23/03/2020	2	26
0.008860422	0.002882306	0.027275153	0.023592207	0.003682946	0.051668001	18735	798	23/03/2020	3	27
0.007034866	0.002591793	0.025485961	0.021351435	0.002900339	0.047577908	16205	653	23/03/2020	4	28
0.006790969	0.003931614	0.026329898	0.021564306	0.003097635	0.048489903	16787	712	23/03/2020	5	29
0.007002801	0.005217087	0.02727591	0.023564426	0.003221289	0.05122549	28560	1191	23/03/2020	6	30
0.006570487	0.003881497	0.026889892	0.021839269	0.003413847	0.049360488	42767	1728	23/03/2020	7	31
0.006363899	0.003248704	0.028348279	0.022585167	0.004695045	0.051289468	44941	1995	23/03/2020	8	32
0.006358627	0.003815176	0.026685036	0.021280203	0.003200509	0.048431539	47180	1989	23/03/2020	9	33
0.005459624	0.003280007	0.025499407	0.019362621	0.002983748	0.045412223	47256	1992	23/03/2020	10	34
0.005148462	0.004482713	0.024899028	0.020394124	0.003595047	0.045626026	45062	2000	23/03/2020	11	35
0.006144494	0.004635704	0.028032887	0.020532669	0.004460771	0.04891542	45732	1994	23/03/2020	12	36
0.005395643	0.004628062	0.027203973	0.02092787	0.004131392	0.048515634	44295	1991	23/03/2020	13	37
0.006322351	0.004051647	0.027025824	0.02016919	0.004096171	0.047506679	44920	2000	23/03/2020	14	38
0.008698716	0.004118126	0.024774824	0.023167214	0.003523531	0.048250347	45409	1989	23/03/2020	15	39
0.007837134	0.004089933	0.024471051	0.021203674	0.003084586	0.045994608	43766	1903	23/03/2020	16	40
0.005934979	0.003319192	0.024948893	0.018222584	0.003055415	0.043413272	45493	2000	23/03/2020	17	41
0.007201968	0.00393648	0.025430552	0.020979647	0.002818161	0.046611496	44710	2000	23/03/2020	18	42
0.005800491	0.004241465	0.025334159	0.018341472	0.00268244	0.043836119	43617	1995	23/03/2020	19	43
0.006115481	0.004192238	0.024569971	0.018951508	0.003068545	0.043715965	46276	2000	23/03/2020	20	44
0.006829246	0.003576125	0.025263595	0.019887871	0.002953187	0.045497543	43343	2000	23/03/2020	21	45
0.007130418	0.00404763	0.02814515	0.020850002	0.003247517	0.049630536	42494	2000	23/03/2020	22	46
0.006973967	0.00491999	0.026821113	0.02278481	0.003057081	0.050298543	41870	1987	23/03/2020	23	47
0.006595121	0.004018533	0.026356846	0.020825454	0.003380295	0.047725983	42304	1929	24/03/2020	0	48
0.007367153	0.00450993	0.023474047	0.021513208	0.003389451	0.045407434	35699	1572	24/03/2020	1	49
0.005191316	0.004065926	0.025593553	0.019494663	0.003848109	0.045342336	27546	1201	24/03/2020	2	50
0.007743805	0.003447242	0.025279776	0.020583533	0.003197442	0.04611311	20016	869	24/03/2020	3	51
0.006098186	0.00302347	0.025878856	0.017782105	0.003074716	0.043865942	19514	824	24/03/2020	4	52
0.006082062	0.004357298	0.024645969	0.020379448	0.002950254	0.04525236	22032	904	24/03/2020	5	53
0.006755082	0.003532474	0.026741448	0.019924393	0.003222608	0.047068666	32272	1311	24/03/2020	6	54
0.005873465	0.004289335	0.024663677	0.018278417	0.002558978	0.043283291	41032	1772	24/03/2020	7	55
0.005055306	0.004342378	0.024369167	0.019443484	0.002916523	0.044071898	46288	1938	24/03/2020	8	56
0.00561715	0.003934109	0.021774346	0.017735047	0.002503524	0.039930154	47533	2000	24/03/2020	9	57
0.007027225	0.004074066	0.025134186	0.019551206	0.003319609	0.044965618	46391	1999	24/03/2020	10	58
0.005763431	0.003417849	0.023366469	0.017893444	0.003574221	0.041662013	44765	2000	24/03/2020	11	59
0.005119023	0.002864967	0.024562882	0.016220771	0.002886033	0.041247103	47470	1994	24/03/2020	12	60
0.007130701	0.002843663	0.024968224	0.019560956	0.003619208	0.045089295	46419	2000	24/03/2020	13	61
0.006938173	0.003722385	0.02488932	0.018523821	0.003303892	0.04385366	45401	1993	24/03/2020	14	62
0.005539917	0.003287918	0.023060466	0.01716023	0.003850918	0.040581016	44405	1987	24/03/2020	15	63
0.005533861	0.00332478	0.023630481	0.016980922	0.002789245	0.040901484	44815	2000	24/03/2020	16	64
0.005862888	0.002753781	0.021008683	0.01690022	0.00297586	0.038175398	45029	1979	24/03/2020	17	65
0.005789621	0.002952939	0.023879278	0.016671317	0.002766927	0.040852865	43008	2000	24/03/2020	18	66
0.006410698	0.003055996	0.024493922	0.018887434	0.003676386	0.043748995	43521	1992	24/03/2020	19	67
0.005721244	0.002849134	0.025412435	0.017071826	0.003929047	0.042874868	43522	1974	24/03/2020	20	68
0.006261181	0.002471519	0.025397797	0.019677996	0.004448734	0.045452406	42484	2000	24/03/2020	21	69
0.004896196	0.003264131	0.022848914	0.018840754	0.004632185	0.041881675	41665	1984	24/03/2020	22	70
0.005755525	0.002990175	0.023089548	0.019200072	0.003754581	0.04273927	44479	1985	24/03/2020	23	71
0.005178616	0.002566394	0.021951834	0.018285557	0.004399533	0.040512362	43641	1905	25/03/2020	0	72
0.006855488	0.002458143	0.023925928	0.021358534	0.005080163	0.045557589	36613	1558	25/03/2020	1	73
0.008021606	0.003587552	0.025515963	0.024226056	0.00475653	0.050024186	24808	1066	25/03/2020	2	74
0.004832647	0.002386492	0.023506951	0.01885329	0.004176362	0.043016526	16761	751	25/03/2020	3	75
0.005062971	0.002721347	0.026074299	0.019176002	0.004430099	0.046009746	15801	633	25/03/2020	4	76
0.003910396	0.002122786	0.024803084	0.017876096	0.005083515	0.043126082	17901	704	25/03/2020	5	77
0.005221745	0.003505007	0.027181688	0.019134478	0.004041488	0.046852647	27960	1122	25/03/2020	6	78
0.005710799	0.003050641	0.023038438	0.018718731	0.003636364	0.04195241	40975	1657	25/03/2020	7	79
0.00505493	0.003302554	0.025207252	0.017748422	0.003751882	0.043157871	44511	1900	25/03/2020	8	80
0.005121524	0.002807853	0.025607619	0.0173413	0.003189721	0.043240936	44518	1944	25/03/2020	9	81
0.006710845	0.003260755	0.025791522	0.02177343	0.003492164	0.047901546	47535	2000	25/03/2020	10	82
0.005111106	0.002434905	0.025665212	0.017351438	0.003904622	0.04323601	45587	1991	25/03/2020	11	83
0.005614921	0.002306905	0.025811225	0.019042852	0.00393915	0.045093473	45949	1993	25/03/2020	12	84
0.006083954	0.002865801	0.026896244	0.019567311	0.003241643	0.046886378	42571	1945	25/03/2020	13	85
0.005177663	0.002555499	0.026532744	0.018932913	0.003955468	0.045754539	45001	1977	25/03/2020	14	86
0.004978583	0.002534144	0.02413043	0.017895988	0.003767576	0.042317957	44591	1984	25/03/2020	15	87
0.004613309	0.002633068	0.028180354	0.017996257	0.004025765	0.046742395	45954	1996	25/03/2020	16	88
0.004463125	0.002686541	0.025002167	0.01884912	0.004094809	0.044197937	46156	1998	25/03/2020	17	89
0.00455363	0.00270941	0.025932925	0.018715421	0.004576399	0.044944332	43921	1976	25/03/2020	18	90
0.004544724	0.002731425	0.026189547	0.017650974	0.002960957	0.044161866	43567	1935	25/03/2020	19	91
0.004514409	0.003672343	0.02472399	0.018502058	0.003508608	0.043436564	42752	1935	25/03/2020	20	92
0.005089288	0.005967528	0.023870111	0.020019366	0.002927466	0.044182224	44407	1994	25/03/2020	21	93
0.005969525	0.00520301	0.025596953	0.021183685	0.003112515	0.047152281	43052	2000	25/03/2020	22	94
0.006870122	0.005140908	0.026615881	0.023204188	0.003832313	0.050310791	42794	1980	25/03/2020	23	95
0.005280057	0.004209775	0.027375431	0.020882388	0.0044714	0.048709716	42045	1909	26/03/2020	0	96
0.005812873	0.003052422	0.025560717	0.018128733	0.004061048	0.044140677	37675	1573	26/03/2020	1	97
0.006660765	0.003541166	0.025799924	0.021626407	0.004637241	0.048353779	23721	1071	26/03/2020	2	98
0.006444683	0.004070326	0.023460908	0.020634292	0.003844197	0.044717056	17689	765	26/03/2020	3	99
0.005999636	0.003939155	0.023271317	0.02005939	0.003333131	0.043754924	16501	661	26/03/2020	4	100
0.007346939	0.003319728	0.024272109	0.021333333	0.004136054	0.04614966	18375	685	26/03/2020	5	101
0.006923638	0.004048911	0.026884768	0.020366022	0.003724998	0.047615192	24698	1021	26/03/2020	6	102
0.005417997	0.005025389	0.028451029	0.020546511	0.003978433	0.049494844	38206	1546	26/03/2020	7	103
0.005091466	0.005091466	0.026561233	0.020501036	0.003063891	0.047400198	44388	1822	26/03/2020	8	104
0.005007325	0.005619574	0.027682418	0.021057005	0.003586032	0.049023681	45733	1922	26/03/2020	9	105
0.006262062	0.004496366	0.02506878	0.020654539	0.003613518	0.045908102	48706	1994	26/03/2020	10	106
0.008175431	0.004428359	0.025484352	0.020289547	0.002512242	0.045816479	46970	1985	26/03/2020	11	107
0.007197226	0.004449194	0.022616737	0.020043183	0.002987939	0.042768969	45851	1980	26/03/2020	12	108
0.006607279	0.004390779	0.023832644	0.019927383	0.003546399	0.043886684	47372	1992	26/03/2020	13	109
0.005570681	0.004481675	0.02460733	0.019099476	0.003602094	0.043958115	47750	1992	26/03/2020	14	110
0.006187427	0.004447214	0.027521162	0.020323981	0.003974563	0.048296309	46546	1997	26/03/2020	15	111
0.005336861	0.004447384	0.022373763	0.02011586	0.004105278	0.042649272	43846	1994	26/03/2020	16	112
0.004902504	0.003016926	0.022893143	0.016814925	0.003504958	0.039863351	45079	2000	26/03/2020	17	113
0.004566318	0.003572612	0.025197558	0.018596508	0.004306062	0.044125302	42266	1990	26/03/2020	18	114
0.006313333	0.005283986	0.022691402	0.019992223	0.003362536	0.042958117	43717	1957	26/03/2020	19	115
0.006532652	0.003346551	0.022738213	0.019460426	0.003415316	0.042382011	43627	1949	26/03/2020	20	116
0.0058047	0.003744968	0.022703867	0.01942702	0.003768374	0.042528789	42724	2000	26/03/2020	21	117
0.005702912	0.003421747	0.023840408	0.021067227	0.005501633	0.045243101	44714	1975	26/03/2020	22	118
0.006139973	0.003715703	0.023744251	0.021750459	0.00484854	0.045675963	44137	1972	26/03/2020	23	119
0.006407726	0.002971699	0.024330787	0.020709029	0.004271818	0.045225547	43073	1866	27/03/2020	0	120
0.005423215	0.003148963	0.024462781	0.019156194	0.004956702	0.044143803	34297	1470	27/03/2020	1	121
0.006392585	0.004314995	0.025650246	0.022414	0.004554717	0.048383875	25029	1162	27/03/2020	2	122
0.006149454	0.004557184	0.024542909	0.021907429	0.004666996	0.046615055	18213	825	27/03/2020	3	123
0.006328297	0.003228723	0.023827974	0.021955314	0.004520212	0.045847863	15486	673	27/03/2020	4	124
0.005859815	0.00270453	0.024678837	0.019720532	0.004394861	0.044568402	17748	673	27/03/2020	5	125
0.005615014	0.004145312	0.027547483	0.020425083	0.003919204	0.048236358	26536	1076	27/03/2020	6	126
0.006218392	0.003560739	0.027866653	0.02079678	0.004128393	0.048818247	38756	1669	27/03/2020	7	127
0.005152369	0.003236745	0.026378369	0.021270037	0.004579884	0.047868593	45416	1909	27/03/2020	8	128
0.00542174	0.003266376	0.024931117	0.020798151	0.003777442	0.046018132	45004	1942	27/03/2020	9	129
0.005275007	0.002847179	0.026154322	0.018892911	0.003332745	0.04520173	45308	1993	27/03/2020	10	130
0.004649236	0.003153195	0.023752532	0.018642976	0.00462622	0.042579635	43448	2000	27/03/2020	11	131
0.004263874	0.002120891	0.026268116	0.018292683	0.004020855	0.044781725	45264	1994	27/03/2020	12	132
0.003905994	0.002356689	0.023806926	0.017522421	0.003971458	0.041656665	45827	1998	27/03/2020	13	133
0.004636381	0.002329074	0.025532749	0.017130668	0.00472345	0.043294661	45941	1981	27/03/2020	14	134
0.004621959	0.001591524	0.022106915	0.015457399	0.00309584	0.038305573	45868	1995	27/03/2020	15	135
0.004439713	0.002469024	0.025097968	0.016241194	0.003216527	0.042562349	44147	1962	27/03/2020	16	136
0.004282505	0.002878405	0.026373678	0.018651128	0.004329308	0.045773659	42732	1960	27/03/2020	17	137
0.003909286	0.003155688	0.026234604	0.021453972	0.00826602	0.048395073	42463	1988	27/03/2020	18	138
0.003541125	0.003518131	0.027156292	0.020005059	0.006944285	0.047897169	43489	1979	27/03/2020	19	139
0.00324342	0.002636737	0.026694045	0.017383797	0.005973493	0.044614523	42856	1993	27/03/2020	20	140
0.004014933	0.002394872	0.030757672	0.020356413	0.005752389	0.051701064	42591	1964	27/03/2020	21	141
0.003598125	0.003192702	0.026428481	0.017965286	0.005245154	0.044925884	39465	2000	27/03/2020	22	142
0.003202124	0.002499219	0.02676247	0.017182131	0.00567531	0.044439238	38412	1973	27/03/2020	23	143
0.003874409	0.001735936	0.027951092	0.016629768	0.005182651	0.045058871	39748	1942	28/03/2020	0	144
0.00415121	0.002738032	0.027291998	0.017929694	0.004828358	0.046075487	33966	1639	28/03/2020	1	145
0.004253753	0.0027813	0.02646325	0.019428197	0.005889811	0.046423167	24449	1084	28/03/2020	2	146
0.004056373	0.003068282	0.030318789	0.020281866	0.005408498	0.051172708	19229	809	28/03/2020	3	147
0.005479637	0.003585442	0.028480584	0.020836152	0.004870789	0.049857935	14782	618	28/03/2020	4	148
0.004086585	0.00376732	0.02458336	0.019985952	0.00466126	0.045335547	15661	653	28/03/2020	5	149
0.003761784	0.003444525	0.027646846	0.019806019	0.005030819	0.048042059	22064	968	28/03/2020	6	150
0.003923716	0.004106214	0.02822642	0.020135657	0.004106214	0.049213736	32877	1530	28/03/2020	7	151
0.002696055	0.003712988	0.027197049	0.018352095	0.004658973	0.045998486	42284	1872	28/03/2020	8	152
0.003729094	0.004890249	0.024674542	0.020096912	0.004086372	0.045039412	44783	1975	28/03/2020	9	153
0.003621695	0.003187959	0.023681985	0.017024137	0.004207239	0.041031424	46111	1976	28/03/2020	10	154
0.004937882	0.002525309	0.02094654	0.019503506	0.005163356	0.040833352	44351	1982	28/03/2020	11	155
0.005067452	0.002807642	0.023282887	0.019082837	0.004656577	0.042867904	43809	1993	28/03/2020	12	156
0.004486068	0.002613019	0.022060354	0.018244884	0.004301075	0.040536478	43245	1973	28/03/2020	13	157
0.004376269	0.002165576	0.020189488	0.016941123	0.003925107	0.037311076	44330	1987	28/03/2020	14	158
0.004514934	0.002315351	0.023778652	0.016230609	0.002963649	0.040148182	43190	1989	28/03/2020	15	159
0.004409397	0.002309684	0.025056576	0.01768425	0.004456058	0.043044117	42863	1995	28/03/2020	16	160
0.003045635	0.002382473	0.020533477	0.013435182	0.003463182	0.034263398	40714	1944	28/03/2020	17	161
0.004930343	0.002882354	0.024929837	0.018861723	0.004197113	0.043993831	39551	1946	28/03/2020	18	162
0.004765728	0.002175659	0.021886089	0.017405268	0.003522495	0.039369059	38609	1968	28/03/2020	19	163
0.00531401	0.002246377	0.022922705	0.019347826	0.003285024	0.042512077	41400	1998	28/03/2020	20	164
0.003912827	0.002537409	0.02392753	0.015841021	0.003509687	0.039981977	42169	1995	28/03/2020	21	165
0.005839045	0.001777101	0.023863925	0.018354912	0.003351104	0.042650419	39390	1954	28/03/2020	22	166
0.004181063	0.00230334	0.021656402	0.017850884	0.003480046	0.03988283	39942	1943	28/03/2020	23	167
0.006420335	0.003066038	0.0278826	0.022196017	0.005214885	0.050314465	38160	1878	29/03/2020	0	0
0.006869782	0.003142232	0.024028835	0.023998028	0.005237054	0.048673793	32461	1548	29/03/2020	1	1
0.004253753	0.0027813	0.02646325	0.019428197	0.005889811	0.046423167	24449	1084	29/03/2020	2	2
0.005315535	0.00279765	0.022061468	0.019903281	0.00447624	0.042484313	25021	1237	29/03/2020	3	3
0.006047843	0.003023921	0.026459312	0.022841406	0.004751876	0.049732707	18519	879	29/03/2020	4	4
0.00384234	0.002045117	0.026276648	0.018653941	0.004276153	0.045178483	16136	748	29/03/2020	5	5
0.005338854	0.002397036	0.030017433	0.02179124	0.004467204	0.051863151	18356	863	29/03/2020	6	6
0.004443615	0.002912621	0.025690814	0.019193428	0.004144884	0.045070948	26780	1116	29/03/2020	7	7
0.005172647	0.002139472	0.027109005	0.020176032	0.003710223	0.04761002	36925	1612	29/03/2020	8	8
0.004598705	0.002440654	0.025434179	0.017495633	0.00305724	0.043289487	38924	1863	29/03/2020	9	9
0.004754731	0.002636287	0.025703794	0.019324922	0.004025045	0.045240561	42484	1968	29/03/2020	10	10
0.004258705	0.002012355	0.025224635	0.018836578	0.005241483	0.044342007	42736	2000	29/03/2020	11	11
0.006249292	0.002354806	0.025880222	0.021827239	0.004800181	0.047956527	44165	2000	29/03/2020	12	12
0.006301491	0.002287208	0.025509371	0.021425071	0.004994515	0.047307863	42847	1983	29/03/2020	13	13
0.006207803	0.002378903	0.025692147	0.019507001	0.003919525	0.045516335	44138	2000	29/03/2020	14	14
0.006275095	0.002150207	0.022796586	0.020097856	0.004124888	0.043201615	45577	2000	29/03/2020	15	15
0.007325189	0.003349934	0.027692789	0.023427206	0.004287916	0.051611318	44777	2000	29/03/2020	16	16
0.006226378	0.002840102	0.023616543	0.020536124	0.003517357	0.044480371	45773	1996	29/03/2020	17	17
0.006021553	0.003266304	0.023575158	0.021397622	0.003155205	0.045261638	45005	1976	29/03/2020	18	18
0.005150175	0.002985279	0.024793765	0.01907388	0.00437537	0.044118317	43882	1960	29/03/2020	19	19
0.006077424	0.003623521	0.027405743	0.021259517	0.003394184	0.048871663	43604	1962	29/03/2020	20	20
0.005745956	0.003121819	0.025562719	0.022373035	0.005678091	0.048433435	44205	1997	29/03/2020	21	21
0.006266848	0.003179504	0.023984517	0.024053637	0.007626201	0.048452872	43403	2000	29/03/2020	22	22
0.006584734	0.002567333	0.026647966	0.024199491	0.00801103	0.051061402	42067	1992	29/03/2020	23	23
0.006523426	0.00295858	0.027985256	0.025317684	0.007056941	0.053545446	41236	1869	30/03/2020	0	24
0.00585728	0.003547367	0.026426509	0.022824144	0.005802282	0.04960814	36365	1644	30/03/2020	1	25
0.007724148	0.003917511	0.025537734	0.02701604	0.005728435	0.052812477	27058	1245	30/03/2020	2	26
0.006976623	0.004008955	0.025928047	0.026552819	0.006508044	0.052741188	19207	872	30/03/2020	3	27
0.005696653	0.005103252	0.028364586	0.021303109	0.003738429	0.049964396	16852	700	30/03/2020	4	28
0.005563282	0.003650904	0.025846083	0.020456653	0.004288363	0.046418637	17256	719	30/03/2020	5	29
0.005604203	0.004203152	0.028121091	0.023667751	0.005654241	0.051988992	19985	857	30/03/2020	6	30
0.005110365	0.002801465	0.028414863	0.022196226	0.005264292	0.050918942	32483	1397	30/03/2020	7	31
0.00538949	0.003842507	0.031887819	0.022506113	0.006187934	0.054643445	40078	1765	30/03/2020	8	32
0.003975799	0.003037412	0.026916903	0.018150389	0.005235214	0.045437708	40495	1890	30/03/2020	9	33
0.004482328	0.003674039	0.025350871	0.018002792	0.004065937	0.043647586	40827	1936	30/03/2020	10	34
0.005168147	0.003396904	0.026787014	0.017202892	0.003227059	0.044184015	41214	1917	30/03/2020	11	35
0.006535485	0.003114383	0.026849755	0.018615515	0.003444696	0.045630427	42384	1959	30/03/2020	12	36
0.00600792	0.003208775	0.028970006	0.018683719	0.003891493	0.04794957	43942	1996	30/03/2020	13	37
0.005244428	0.002598801	0.026830867	0.016201536	0.002739277	0.043289942	42712	1969	30/03/2020	14	38
0.004031973	0.002475773	0.02607814	0.014642428	0.002853033	0.041003513	42411	1982	30/03/2020	15	39
0.004007776	0.002567856	0.024718616	0.014975161	0.00285584	0.039981761	41669	1916	30/03/2020	16	40
0.003824369	0.002493102	0.023720773	0.014740766	0.003364477	0.038824612	41314	1883	30/03/2020	17	41
0.004225154	0.002323835	0.029928172	0.016219896	0.003802638	0.046288907	42602	1915	30/03/2020	18	42
0.0037344	0.003373006	0.026911772	0.017274611	0.004505373	0.044379126	41506	1874	30/03/2020	19	43
0.004633801	0.002625821	0.026052259	0.01735101	0.003887244	0.043660703	38845	1880	30/03/2020	20	44
0.00445406	0.002341563	0.024942734	0.014558412	0.003461441	0.039781115	39290	1980	30/03/2020	21	45
0.004267358	0.003371449	0.022468466	0.017328775	0.003206413	0.04015089	42415	1971	30/03/2020	22	46
0.005627696	0.00325207	0.024563508	0.019858385	0.005143345	0.045136887	43357	2000	30/03/2020	23	47
0.005007371	0.00348644	0.025364438	0.018672345	0.004024616	0.045159932	42737	1887	31/03/2020	0	48
0.00474247	0.003650264	0.023626121	0.018567487	0.004023914	0.042653484	34792	1534	31/03/2020	1	49
0.004972156	0.002585521	0.023707239	0.017820207	0.004176611	0.041964996	25140	1140	31/03/2020	2	50
0.00439811	0.003420753	0.028343378	0.018732693	0.004615301	0.047456155	18417	852	31/03/2020	3	51
0.004937134	0.003423079	0.028964518	0.019946021	0.00552959	0.049437167	15191	817	31/03/2020	4	52
0.004493372	0.002639856	0.028532914	0.01578297	0.003145361	0.044540553	17804	813	31/03/2020	5	53
0.00347014	0.003684346	0.027803959	0.017436381	0.004712535	0.045754434	23342	1016	31/03/2020	6	54
0.004301746	0.003834165	0.026839152	0.016988778	0.003491272	0.04457606	32080	1364	31/03/2020	7	55
0.00436872	0.002989124	0.025591502	0.016601136	0.003586949	0.042652503	43491	1864	31/03/2020	8	56
0.003349977	0.00241113	0.025775616	0.013847992	0.003029915	0.04034908	46866	1998	31/03/2020	9	57
0.003826391	0.002623811	0.024270253	0.016289494	0.003542145	0.040887723	45735	1945	31/03/2020	10	58
0.003024501	0.004025415	0.023108055	0.016863223	0.003655512	0.040319422	45958	1979	31/03/2020	11	59
0.004672279	0.00489267	0.022964693	0.018490766	0.003217702	0.04167585	45374	1962	31/03/2020	12	60
0.004755597	0.00408243	0.025493475	0.019326399	0.00386528	0.045058739	46051	1973	31/03/2020	13	61
0.003920639	0.003080502	0.022274402	0.016134939	0.002757373	0.038818638	46421	1971	31/03/2020	14	62
0.003246464	0.002445966	0.020901895	0.01365294	0.002490438	0.035132972	44972	1953	31/03/2020	15	63
0.003635803	0.002269622	0.023489489	0.014785598	0.004296858	0.038605615	45382	1924	31/03/2020	16	64
0.004074099	0.001755689	0.024061944	0.01584622	0.004321696	0.040313323	44427	1958	31/03/2020	17	65
0.004583669	0.001980882	0.025544167	0.016883566	0.004744904	0.042819302	43415	1943	31/03/2020	18	66
0.00611436	0.002900092	0.025931655	0.019068104	0.004084296	0.045603944	41378	1903	31/03/2020	19	67
0.004264927	0.003687908	0.025213246	0.018263924	0.004666332	0.043828399	39860	1952	31/03/2020	20	68
0.006272291	0.002730291	0.029393679	0.01982536	0.005435986	0.049710983	40655	1979	31/03/2020	21	69
0.005256078	0.00308888	0.026853328	0.01925568	0.006725787	0.046507573	40144	1929	31/03/2020	22	70
0.005439471	0.00256398	0.027700566	0.020919199	0.006853254	0.049194862	41732	1950	31/03/2020	23	71
0.005116435	0.003634103	0.028188208	0.021613351	0.006407498	0.050590542	41826	1886	2020/1/4	0	72
0.004768592	0.003188813	0.025744544	0.01965947	0.00634837	0.045959862	34182	1575	2020/1/4	1	73
0.004904743	0.002715849	0.022456425	0.01929469	0.006688285	0.042075395	24670	1178	2020/1/4	2	74
0.004734405	0.002757401	0.025753083	0.017845065	0.004890484	0.04385828	19221	852	2020/1/4	3	75
0.003726788	0.002570199	0.025252201	0.019854784	0.005525927	0.045813789	15563	680	2020/1/4	4	76
0.004565623	0.003086618	0.027136519	0.020834673	0.005851714	0.048357019	15551	640	2020/1/4	5	77
0.004122861	0.002556174	0.025190682	0.015955473	0.003669347	0.041558442	24255	954	2020/1/4	6	78
0.004412377	0.003024837	0.030331622	0.017899265	0.00452338	0.048674899	36035	1485	2020/1/4	7	79
0.003679613	0.002658817	0.027252872	0.01808945	0.004985282	0.045793372	42124	1817	2020/1/4	8	80
0.003449185	0.002174964	0.027439694	0.016301243	0.003471154	0.044136386	45518	1907	2020/1/4	9	81
0.005443914	0.002777964	0.026771512	0.01798956	0.003069203	0.045029908	44637	1909	2020/1/4	10	82
0.003948823	0.002279035	0.025588375	0.015343999	0.003384706	0.041158021	44317	1925	2020/1/4	11	83
0.004765903	0.001838277	0.024986951	0.01534167	0.002904932	0.040623652	44063	1929	2020/1/4	12	84
0.005618104	0.002594707	0.025021999	0.017711694	0.003406963	0.043162384	44321	1994	2020/1/4	13	85
0.004674201	0.00216269	0.029673038	0.016487605	0.003557974	0.046532719	43002	1985	2020/1/4	14	86
0.004449776	0.002377577	0.026524157	0.016621224	0.003490021	0.043450758	45845	2000	2020/1/4	15	87
0.003905831	0.002403588	0.027362277	0.017769384	0.005107625	0.04545357	46597	1996	2020/1/4	16	88
0.003899697	0.002331104	0.026295723	0.017102024	0.004357204	0.043572035	45901	2000	2020/1/4	17	89
0.004839805	0.00304404	0.031425881	0.017432057	0.004270416	0.049076933	45663	1995	2020/1/4	18	90
0.0048917	0.002457226	0.0293502	0.016449763	0.003685839	0.046027485	43952	2000	2020/1/4	19	91
0.004454292	0.002423319	0.026587274	0.017470978	0.004315816	0.044358282	43329	1999	2020/1/4	20	92
0.004480203	0.002134547	0.027514543	0.015364046	0.003799962	0.043136611	42632	1971	2020/1/4	21	93
0.004062604	0.001931402	0.027061827	0.015540016	0.003174603	0.043512044	45045	2000	2020/1/4	22	94
0.003787015	0.002783228	0.026486289	0.017292513	0.004288908	0.045238856	43834	1997	2020/1/4	23	95
0.004391309	0.00177683	0.024545639	0.016143771	0.004010559	0.041450909	39396	1908	2020/2/4	0	96
0.003879177	0.002379228	0.028395573	0.016628737	0.004086066	0.046084618	38668	1697	2020/2/4	1	97
0.004771617	0.002116443	0.026013007	0.018701659	0.005040982	0.045253396	25987	1156	2020/2/4	2	98
0.004113162	0.001504815	0.030397271	0.01464687	0.004063002	0.045345104	19936	848	2020/2/4	3	99
0.006069715	0.002774727	0.027053587	0.018902827	0.004855772	0.046418868	17299	711	2020/2/4	4	100
0.005947661	0.002718931	0.02311091	0.017673049	0.00322873	0.040840603	17654	699	2020/2/4	5	101
0.004164341	0.002060705	0.028120036	0.015584081	0.004078479	0.044305156	23293	952	2020/2/4	6	102
0.003763664	0.003293206	0.025709146	0.01688114	0.00373599	0.043282136	36135	1569	2020/2/4	7	103
0.005124787	0.003791883	0.027738199	0.019304132	0.003906789	0.04743301	43514	1831	2020/2/4	8	104
0.005271649	0.002840328	0.025562953	0.017723647	0.003499284	0.043445659	44009	1950	2020/2/4	9	105
0.004511813	0.002378148	0.023803703	0.015580201	0.003689463	0.039606161	44993	1935	2020/2/4	10	106
0.003537917	0.002285363	0.027424352	0.015821742	0.003757664	0.04350979	45507	1984	2020/2/4	11	107
0.004084119	0.002166163	0.025565233	0.016787761	0.003384629	0.042578636	44318	1977	2020/2/4	12	108
0.004374731	0.002334701	0.027155065	0.018972278	0.003785389	0.046490015	44117	1968	2020/2/4	13	109
0.005366972	0.002431193	0.03	0.019288991	0.004174312	0.049770642	43600	1977	2020/2/4	14	110
0.002881335	0.002300013	0.0232276	0.013774801	0.003563756	0.03715405	39565	1900	2020/2/4	15	111
0.004441463	0.002729649	0.025122025	0.017835249	0.004256402	0.043489324	43229	1939	2020/2/4	16	112
0.00459491	0.00295217	0.025426755	0.017927291	0.004166369	0.043806395	42003	1913	2020/2/4	17	113
0.005793469	0.003168673	0.024758211	0.020218024	0.004232779	0.045165409	42289	1949	2020/2/4	18	114
0.004882368	0.002967714	0.022975851	0.015101836	0.002536917	0.038197353	41783	1893	2020/2/4	19	115
0.005718766	0.002398192	0.021422312	0.017502191	0.0039893	0.039132039	43366	1942	2020/2/4	20	116
0.005857222	0.002182102	0.021935869	0.016583976	0.003537302	0.039002205	43536	1962	2020/2/4	21	117
0.005323103	0.002493706	0.025824242	0.017767654	0.004244095	0.044095432	41705	1958	2020/2/4	22	118
0.005368201	0.002294293	0.025994565	0.016327349	0.003563951	0.042700584	44894	1998	2020/2/4	23	119
0.006455932	0.003395342	0.023337	0.019822103	0.004040935	0.043493855	41822	1824	2020/3/4	0	120
0.007720642	0.003536172	0.023456608	0.023574481	0.004980109	0.047414174	33935	1436	2020/3/4	1	121
0.006365788	0.002938056	0.023177997	0.021137681	0.003509345	0.044519709	24506	1095	2020/3/4	2	122
0.006308438	0.002703616	0.024839473	0.019657542	0.003154219	0.045003943	17754	751	2020/3/4	3	123
0.005306951	0.003079342	0.026665793	0.018607089	0.002948306	0.045928061	15263	650	2020/3/4	4	124
0.005267215	0.003211716	0.025950668	0.01959147	0.004367934	0.046120247	15568	608	2020/3/4	5	125
0.005264726	0.003725042	0.023989272	0.018873547	0.004817721	0.043458826	20134	802	2020/3/4	6	126
0.005958118	0.002774614	0.025672479	0.017231812	0.003008265	0.04299191	34239	1497	2020/3/4	7	127
0.007205672	0.003798517	0.027165155	0.020373866	0.003683411	0.04770017	43438	1856	2020/3/4	8	128
0.005083284	0.002428176	0.023918667	0.016861072	0.003313212	0.041006672	44066	1921	2020/3/4	9	129
0.006607834	0.003173499	0.022931792	0.020453854	0.003716906	0.043624745	46006	1947	2020/3/4	10	130
0.008200107	0.003366795	0.020097492	0.020489941	0.003118933	0.040876606	48414	1943	2020/3/4	11	131
0.008230189	0.003377584	0.02058616	0.021740525	0.003163813	0.042497702	46779	1983	2020/3/4	12	132
0.01195279	0.00306867	0.020407725	0.025879828	0.002982833	0.046695279	46600	1961	2020/3/4	13	133
0.009084913	0.002787175	0.022276122	0.022191017	0.003106317	0.044637348	47001	1988	2020/3/4	14	134
0.008818791	0.003391843	0.023085729	0.023573306	0.002967862	0.046892224	47172	1968	2020/3/4	15	135
0.008262661	0.002964965	0.020798361	0.02204103	0.002921363	0.043079204	45869	1890	2020/3/4	16	136
0.006901191	0.002777838	0.024783524	0.020573363	0.002669329	0.045530502	46079	1904	2020/3/4	17	137
0.007358028	0.002830011	0.025889357	0.019747186	0.002641343	0.045804247	47703	1945	2020/3/4	18	138
0.006682381	0.0032655	0.024285807	0.018598214	0.00311412	0.043143531	46241	1898	2020/3/4	19	139
0.005556743	0.001567286	0.023271829	0.016171547	0.002564651	0.039609603	42111	1868	2020/3/4	20	140
0.006012404	0.001822658	0.023789234	0.016072528	0.002982531	0.040051129	42246	2000	2020/3/4	21	141
0.007111212	0.001726684	0.027172555	0.019538794	0.004225832	0.047006702	44015	1999	2020/3/4	22	142
0.00796822	0.001765553	0.028179157	0.020118013	0.0045765	0.048622404	43046	2000	2020/3/4	23	143
0.006397512	0.001682214	0.02423918	0.016184942	0.00361931	0.040679003	39234	1973	2020/4/4	0	144
0.007547924	0.001799505	0.02901702	0.017420209	0.003449052	0.046562195	40011	1877	2020/4/4	1	145
0.005473887	0.001652494	0.031879368	0.015251145	0.003408269	0.047302647	29047	1331	2020/4/4	2	146
0.007043239	0.001492607	0.027333364	0.017584775	0.003451654	0.045104716	21439	912	2020/4/4	3	147
0.006086499	0.002926201	0.026686955	0.0194885	0.003394393	0.046292503	17087	712	2020/4/4	4	148
0.007923837	0.003193188	0.026195967	0.021642718	0.00342972	0.048075217	16911	679	2020/4/4	5	149
0.006836601	0.002625979	0.027165301	0.018155476	0.002988183	0.045366052	22087	883	2020/4/4	6	150
0.007001726	0.003420935	0.02880619	0.018863099	0.003293049	0.047893088	31278	1341	2020/4/4	7	151
0.004797209	0.002019877	0.024238529	0.013932564	0.002455987	0.038446531	43567	1780	2020/4/4	8	152
0.005182718	0.002690603	0.029155548	0.016849348	0.003241956	0.046137221	45343	1921	2020/4/4	9	153
0.005137677	0.002653759	0.028511984	0.015752712	0.00290852	0.044625608	47103	1978	2020/4/4	10	154
0.004877203	0.002015911	0.025534867	0.013504433	0.002297704	0.039212711	46133	1986	2020/4/4	11	155
0.005501823	0.002379757	0.024714538	0.014365871	0.001812108	0.039407899	45803	1973	2020/4/4	12	156
0.004972208	0.001910717	0.02414452	0.014265242	0.002431822	0.038692027	46056	1969	2020/4/4	13	157
0.005143422	0.002637652	0.026486427	0.016441367	0.002769535	0.04323552	45495	1991	2020/4/4	14	158
0.004420356	0.004042738	0.023212421	0.015882183	0.002154646	0.039516649	45019	1977	2020/4/4	15	159
0.004340459	0.003504863	0.025578534	0.015319267	0.002321101	0.041269178	43083	1973	2020/4/4	16	160
0.003853293	0.003007448	0.023025775	0.015554146	0.003007448	0.039002843	42561	1941	2020/4/4	17	161
0.003694525	0.002960209	0.023383359	0.013699573	0.002363578	0.037197669	43578	1925	2020/4/4	18	162
0.004596467	0.002683217	0.024522271	0.014792692	0.002496558	0.039641616	42859	1965	2020/4/4	19	163
0.004078361	0.002263137	0.023197152	0.013649544	0.002640326	0.037082439	42419	1971	2020/4/4	20	164
0.003180039	0.00212818	0.02194227	0.01196184	0.002470646	0.034075342	40880	1935	2020/4/4	21	165
0.003235669	0.002522293	0.024713376	0.01322293	0.002700637	0.038191083	39250	1895	2020/4/4	22	166
0.003941034	0.002594098	0.027986331	0.015414931	0.003117907	0.044199446	40091	1888	2020/4/4	23	167
0.004001871	0.0024427	0.024193129	0.014604231	0.002936438	0.039005249	38482	1807	2020/5/4	0	0
0.005088612	0.002573551	0.023483652	0.017897877	0.00412353	0.041644733	34194	1526	2020/5/4	1	1
0.005208984	0.002708672	0.025878235	0.017710547	0.004208859	0.043797141	23997	1082	2020/5/4	2	2
0.005132038	0.001993024	0.027553563	0.017538615	0.003886398	0.045490782	20070	926	2020/5/4	3	3
0.004927237	0.001718804	0.024636187	0.014323364	0.002406325	0.039074138	17454	763	2020/5/4	4	4
0.004180706	0.00224635	0.021652315	0.01653563	0.003619119	0.038749532	16026	688	2020/5/4	5	5
0.003726391	0.001939765	0.028024502	0.013680449	0.003062787	0.042368555	19590	808	2020/5/4	6	6
0.004125685	0.00204634	0.025414219	0.013136181	0.002343389	0.03891346	30298	1306	2020/5/4	7	7
0.004935046	0.003338414	0.033819581	0.016256622	0.003144882	0.050656797	41337	1760	2020/5/4	8	8
0.005092603	0.002717577	0.028431798	0.015734545	0.002534883	0.044486058	43789	1933	2020/5/4	9	9
0.003722206	0.00217945	0.023533157	0.012195122	0.002057009	0.036169067	40836	1940	2020/5/4	10	10
0.004127399	0.00185733	0.024351654	0.012932517	0.00188026	0.038017931	43611	1976	2020/5/4	11	11
0.003718813	0.003087741	0.023665172	0.015303478	0.003470892	0.039396876	44369	1993	2020/5/4	12	12
0.004546647	0.002841654	0.026755268	0.016612748	0.00351928	0.043717758	45748	1953	2020/5/4	13	13
0.005384633	0.00241303	0.024733561	0.017047613	0.003016288	0.042183346	44757	1927	2020/5/4	14	14
0.003996629	0.002527988	0.023690863	0.015095702	0.003515108	0.039147707	41535	1944	2020/5/4	15	15
0.004323837	0.003152798	0.024749465	0.015200991	0.003197838	0.040378336	44405	1918	2020/5/4	16	16
0.004525727	0.003156404	0.02720078	0.016060529	0.003597373	0.044096827	43087	1970	2020/5/4	17	17
0.004066722	0.001861042	0.025778881	0.014176087	0.003285544	0.040690194	43524	1919	2020/5/4	18	18
0.004283966	0.00136522	0.024691649	0.013887581	0.003436588	0.039991526	42484	1959	2020/5/4	19	19
0.003554159	0.001668279	0.026474855	0.012862669	0.002732108	0.040522244	41360	1927	2020/5/4	20	20
0.003782605	0.001717256	0.024366472	0.012600947	0.00278474	0.037756428	43092	1986	2020/5/4	21	21
0.004133577	0.001678483	0.024300423	0.01402911	0.00328181	0.038855625	39917	1922	2020/5/4	22	22
0.00402646	0.001725626	0.025413758	0.0135174	0.002666876	0.03961095	38247	1825	2020/5/4	23	23
0.004034239	0.00204298	0.024722646	0.01424914	0.003180843	0.039463136	38669	1699	2020/6/4	0	24
0.005168379	0.002145365	0.025549343	0.015797686	0.003380575	0.042062151	30764	1417	2020/6/4	1	25
0.00543453	0.002461796	0.027079753	0.018115101	0.003855265	0.045752241	21529	1021	2020/6/4	2	26
0.005711093	0.002048544	0.028865851	0.02011298	0.005649016	0.049537526	16109	746	2020/6/4	3	27
0.006341924	0.002833626	0.030697612	0.020847389	0.004587775	0.052287141	14822	667	2020/6/4	4	28
0.003587086	0.002524246	0.028298127	0.015876179	0.003387804	0.044705726	15054	647	2020/6/4	5	29
0.003950593	0.002700405	0.027404111	0.017852678	0.003950593	0.045806871	19997	799	2020/6/4	6	30
0.004065318	0.002528013	0.027842307	0.015031429	0.003142935	0.04365947	29272	1281	2020/6/4	7	31
0.003547537	0.002001824	0.026657207	0.013658017	0.002533955	0.040771336	39464	1746	2020/6/4	8	32
0.002907658	0.001688318	0.023870937	0.013412747	0.003001454	0.037682315	42646	1845	2020/6/4	9	33
0.002721057	0.001814038	0.022419647	0.011558677	0.002162891	0.034210894	42998	1925	2020/6/4	10	34
0.002969135	0.002324671	0.023868161	0.012175754	0.002969135	0.036274081	43447	1945	2020/6/4	11	35
0.002826456	0.002378933	0.022870737	0.013190126	0.002991332	0.036202186	42456	1924	2020/6/4	12	36
0.003379288	0.001787595	0.022038837	0.011239807	0.002105933	0.033499033	40837	1929	2020/6/4	13	37
0.0033662	0.002721608	0.025783656	0.013822904	0.003485568	0.039845298	41887	1982	2020/6/4	14	38
0.003310058	0.003044287	0.028751601	0.014303317	0.003769117	0.043417333	41389	1927	2020/6/4	15	39
0.002541584	0.002088628	0.026271421	0.011097411	0.003019704	0.037746295	39739	1894	2020/6/4	16	40
0.002490871	0.002418321	0.023554449	0.011728858	0.002442504	0.035428406	41351	1917	2020/6/4	17	41
0.003180195	0.002593082	0.024145017	0.012671853	0.002788786	0.0370615	40878	1929	2020/6/4	18	42
0.004396985	0.001401237	0.025343061	0.014253962	0.003527252	0.041046579	41392	1940	2020/6/4	19	43
0.002895826	0.002413189	0.0255798	0.013463053	0.003378464	0.039423883	39367	1914	2020/6/4	20	44
0.002539979	0.002228961	0.024829588	0.011844595	0.002876915	0.036933364	38583	1984	2020/6/4	21	45
0.003208261	0.002055292	0.022883926	0.013008497	0.003408778	0.036193197	39897	1939	2020/6/4	22	46
0.003981235	0.002459744	0.022315202	0.015950298	0.004158742	0.038443007	39435	1899	2020/6/4	23	47
0.003946087	0.002434275	0.024598985	0.016091836	0.004304822	0.040921437	39026	1774	2020/7/4	0	48
0.00445796	0.002833742	0.02550368	0.016345855	0.00366313	0.04209144	28937	1369	2020/7/4	1	49
0.005334095	0.002667048	0.027099109	0.018526456	0.004714959	0.045958947	20997	1031	2020/7/4	2	50
0.003925899	0.001962949	0.024475524	0.015151515	0.004232609	0.03993375	16302	834	2020/7/4	3	51
0.004260456	0.00355038	0.025562735	0.016757793	0.003621387	0.042391536	14083	661	2020/7/4	4	52
0.003820439	0.002524219	0.027493519	0.016987311	0.004980216	0.044753718	14658	669	2020/7/4	5	53
0.005345276	0.003130117	0.028411827	0.018925166	0.004141385	0.04781855	20766	922	2020/7/4	6	54
0.002897443	0.002228802	0.022733785	0.012863374	0.002865603	0.03588372	31407	1446	2020/7/4	7	55
0.002906683	0.002198969	0.023708422	0.012106966	0.002906683	0.036118694	39564	1813	2020/7/4	8	56
0.002472763	0.002130004	0.022842453	0.011751744	0.002962419	0.03496144	40845	1903	2020/7/4	9	57
0.003742616	0.002051675	0.025003382	0.014158813	0.003742616	0.0394102	44354	1917	2020/7/4	10	58
0.003409578	0.001896719	0.023257389	0.012802854	0.003251519	0.036353783	44287	1943	2020/7/4	11	59
0.003823009	0.001533923	0.020908555	0.012672566	0.002359882	0.033722714	42375	1935	2020/7/4	12	60
0.004738892	0.001853329	0.024984751	0.013841318	0.002721344	0.039084127	42626	1962	2020/7/4	13	61
0.003954923	0.002001287	0.024015438	0.01408048	0.003049579	0.038381817	41973	1941	2020/7/4	14	62
0.004154453	0.001892584	0.02416507	0.01479447	0.002954278	0.039098022	43327	1910	2020/7/4	15	63
0.003197829	0.001477785	0.022094094	0.011652696	0.002858666	0.033843694	41278	1856	2020/7/4	16	64
0.003859793	0.002026391	0.02284515	0.01334041	0.002701855	0.036426797	41453	1896	2020/7/4	17	65
0.00357378	0.00192796	0.025416157	0.012907928	0.002821405	0.038418132	42532	1932	2020/7/4	18	66
0.004169981	0.00214525	0.023718273	0.014486466	0.002988888	0.03839757	41487	1952	2020/7/4	19	67
0.003411481	0.001513364	0.025445032	0.012619915	0.002641974	0.038270148	38986	1907	2020/7/4	20	68
0.004314602	0.001507512	0.026771326	0.012527941	0.002209284	0.0395072	38474	1934	2020/7/4	21	69
0.003413058	0.001302694	0.023266114	0.0117503	0.002839873	0.035224845	38382	2000	2020/7/4	22	70
0.003811879	0.001004482	0.025112038	0.013624891	0.002884665	0.038865709	38826	2000	2020/7/4	23	71
0.004191408	0.002594681	0.027294047	0.014944364	0.003143556	0.042712439	40082	1823	2020/8/4	0	72
0.003917975	0.002622516	0.02628835	0.015893077	0.003444027	0.042402604	31649	1386	2020/8/4	1	73
0.003617618	0.003120195	0.024554581	0.016505381	0.00411504	0.041240843	22114	990	2020/8/4	2	74
0.006367952	0.003068195	0.026108603	0.021187912	0.004341785	0.047643858	17274	781	2020/8/4	3	75
0.004848485	0.002727273	0.026212121	0.019166667	0.004924242	0.045681818	13200	628	2020/8/4	4	76
0.00367272	0.00367272	0.024824866	0.016663266	0.00448888	0.041624158	14703	655	2020/8/4	5	77
0.005320281	0.001787614	0.029410513	0.017535646	0.003490104	0.047073845	23495	990	2020/8/4	6	78
0.003848695	0.002039234	0.025705833	0.01415975	0.002987047	0.040095356	34817	1553	2020/8/4	7	79
0.003444738	0.002467507	0.025041532	0.013852243	0.003566891	0.03938239	40932	1822	2020/8/4	8	80
0.004007776	0.002639852	0.024934604	0.014327198	0.003383811	0.039669778	41669	1903	2020/8/4	9	81
0.003284746	0.001984534	0.024909327	0.013503958	0.003626908	0.038618582	43839	1895	2020/8/4	10	82
0.00470848	0.003018834	0.022731369	0.017324502	0.003514463	0.040191043	44388	1912	2020/8/4	11	83
0.003608295	0.002215219	0.023613775	0.014707226	0.003859505	0.038480862	43788	1956	2020/8/4	12	84
0.004628684	0.002995031	0.027840174	0.017765979	0.004560615	0.046082636	44073	1948	2020/8/4	13	85
0.00537846	0.002383139	0.025777253	0.01589488	0.003629367	0.041868906	45738	1944	2020/8/4	14	86
0.005715393	0.00205851	0.023370144	0.015087668	0.003220963	0.038578901	41292	1856	2020/8/4	15	87
0.004352131	0.001911253	0.02148433	0.01478343	0.003615262	0.036659221	43427	1915	2020/8/4	16	88
0.004405079	0.002449883	0.023226779	0.014557961	0.002897458	0.037973193	42451	1899	2020/8/4	17	89
0.004620508	0.002626888	0.025541796	0.017121681	0.003752697	0.042874566	42636	1913	2020/8/4	18	90
0.003870024	0.003044104	0.022063855	0.016188027	0.003940817	0.038511457	42377	1906	2020/8/4	19	91
0.003617482	0.003494438	0.024018112	0.017472192	0.005660006	0.041810218	40636	1860	2020/8/4	20	92
0.003949984	0.003322172	0.025164801	0.017395626	0.004682432	0.042874333	38228	1889	2020/8/4	21	93
0.002982252	0.003248957	0.02448841	0.017117641	0.004364271	0.042406168	41244	1940	2020/8/4	22	94
0.008076302	0.00325616	0.02789529	0.023639207	0.005563675	0.051816527	39003	1903	2020/8/4	23	95
0.006130507	0.00309123	0.031899418	0.021248961	0.004935578	0.053589983	38496	1884	2020/9/4	0	96
0.005466582	0.002444853	0.039309947	0.021838859	0.005988517	0.061615801	36403	1680	2020/9/4	1	97
0.008578945	0.003393449	0.033133793	0.024097304	0.005147367	0.057536127	26227	1193	2020/9/4	2	98
0.00497855	0.002542238	0.02860018	0.01927864	0.004237064	0.048249563	18881	879	2020/9/4	3	99
0.006584855	0.002993116	0.02945226	0.021670159	0.005507333	0.051481592	16705	722	2020/9/4	4	100
0.008468315	0.002614379	0.02495027	0.024097755	0.005342427	0.049161694	17595	756	2020/9/4	5	101
0.007183318	0.003406945	0.029513176	0.02196043	0.005541417	0.051760939	24362	1067	2020/9/4	6	102
0.006098438	0.00365331	0.027327906	0.022984207	0.00555188	0.050628542	34763	1475	2020/9/4	7	103
0.006028298	0.002391391	0.024262654	0.01850837	0.004284576	0.042945397	40144	1841	2020/9/4	8	104
0.00522681	0.002838087	0.026205004	0.016886618	0.0032638	0.043257178	42282	1920	2020/9/4	9	105
0.004486485	0.002099587	0.024089995	0.014431896	0.003027825	0.038610295	45247	1980	2020/9/4	10	106
0.004183262	0.002202888	0.025388843	0.014552413	0.003849492	0.040074765	44941	2000	2020/9/4	11	107
0.004837792	0.002181749	0.023311516	0.015129956	0.003367482	0.03863119	42168	1964	2020/9/4	12	108
0.005814482	0.002680113	0.024052875	0.016103389	0.002793677	0.040224403	44028	1943	2020/9/4	13	109
0.006445758	0.002257179	0.0241076	0.017242984	0.003304324	0.041513473	42974	1958	2020/9/4	14	110
0.005995611	0.00210412	0.026041313	0.015656463	0.002805493	0.0419014	44199	1973	2020/9/4	15	111
0.00499164	0.002277739	0.026290921	0.015071846	0.003101602	0.041508154	41269	1939	2020/9/4	16	112
0.005095727	0.002766252	0.026522045	0.015990876	0.003178763	0.042609983	41211	1929	2020/9/4	17	113
0.005773139	0.001755034	0.024847589	0.016441899	0.003440791	0.041566599	43304	1961	2020/9/4	18	114
0.004727264	0.002302398	0.027677762	0.015700394	0.003796507	0.043623093	40827	1951	2020/9/4	19	115
0.004590568	0.00205165	0.029312954	0.016336265	0.003975072	0.045905675	38993	1935	2020/9/4	20	116
0.004466019	0.001990291	0.027427184	0.015970874	0.003834951	0.043543689	41200	2000	2020/9/4	21	117
0.007369403	0.001982276	0.025652985	0.020125933	0.005410448	0.045988806	42880	1984	2020/9/4	22	118
0.007977826	0.002940468	0.025982164	0.022848879	0.006411183	0.048927452	41490	1997	2020/9/4	23	119
0.006780488	0.002292683	0.026317073	0.020853659	0.005804878	0.047439024	41000	1984	2020/10/4	0	120
0.008124754	0.002542262	0.023221072	0.021334032	0.00516315	0.044817193	38155	1722	2020/10/4	1	121
0.005472299	0.0019314	0.029614793	0.016881863	0.004578132	0.046854322	27959	1270	2020/10/4	2	122
0.006440489	0.002535626	0.031644607	0.018155079	0.004716264	0.050002536	19719	908	2020/10/4	3	123
0.005508107	0.002723109	0.02902587	0.016524322	0.00377522	0.045797747	16158	678	2020/10/4	4	124
0.006022951	0.002916376	0.027768972	0.018449249	0.003486971	0.046218221	15773	698	2020/10/4	5	125
0.00604281	0.00195753	0.028384187	0.018936976	0.004638495	0.047363718	23499	1004	2020/10/4	6	126
0.005605994	0.001531394	0.027537738	0.014876395	0.003609713	0.042769635	36568	1631	2020/10/4	7	127
0.004256705	0.002106635	0.026300358	0.014789879	0.003648605	0.041828646	46045	1857	2020/10/4	8	128
0.003521431	0.001771517	0.025125302	0.012659869	0.003046146	0.038519703	46288	1932	2020/10/4	9	129
0.004686405	0.002058514	0.02380431	0.01513227	0.00313157	0.039396461	45664	1936	2020/10/4	10	130
0.005017495	0.002508748	0.025527607	0.017231135	0.004335292	0.043110847	45441	1960	2020/10/4	11	131
0.00500657	0.00228807	0.023854832	0.015200942	0.00337547	0.03930497	44142	1954	2020/10/4	12	132
0.00483419	0.002662307	0.024871555	0.015973844	0.00385334	0.041125642	42820	1939	2020/10/4	13	133
0.003916044	0.002220683	0.023997708	0.013849423	0.003295208	0.037990401	41879	1975	2020/10/4	14	134
0.004643465	0.003264218	0.024941382	0.016504988	0.002873431	0.041653257	43502	1944	2020/10/4	15	135
0.004343698	0.002919535	0.026157133	0.017540945	0.003655352	0.04410159	42130	1941	2020/10/4	16	136
0.005300934	0.003236853	0.026012103	0.019632218	0.003705962	0.046089975	42634	1962	2020/10/4	17	137
0.004858708	0.003414847	0.025874911	0.016890885	0.003185662	0.043063736	43633	2000	2020/10/4	18	138
0.008128752	0.004858564	0.024339539	0.023778935	0.004134451	0.048422134	42811	1987	2020/10/4	19	139
0.008835735	0.003939945	0.02377955	0.024269129	0.004359584	0.048235184	42894	2000	2020/10/4	20	140
0.009051193	0.004973675	0.02267279	0.026010978	0.003987902	0.048818192	44635	1986	2020/10/4	21	141
0.010127263	0.005018821	0.022360638	0.028365298	0.004525901	0.051129235	44632	1964	2020/10/4	22	142
0.008217625	0.003814548	0.025023432	0.023301436	0.004119711	0.048826209	45877	1991	2020/10/4	23	143
0.009489544	0.004340004	0.024533393	0.025387902	0.003800315	0.050416011	44470	1978	2020/11/4	0	144
0.008458721	0.004506048	0.024322117	0.024717384	0.003610108	0.049434768	37949	1649	2020/11/4	1	145
0.008512856	0.004100069	0.026025017	0.026580959	0.004447533	0.052883947	28780	1231	2020/11/4	2	146
0.007788609	0.003440367	0.026662844	0.021884557	0.003249235	0.048977446	20928	954	2020/11/4	3	147
0.009375598	0.003507877	0.024555137	0.023598444	0.00306142	0.04834492	15679	719	2020/11/4	4	148
0.009122603	0.004474143	0.023067984	0.024869262	0.003951191	0.048402092	17210	706	2020/11/4	5	149
0.008246937	0.003770028	0.024112473	0.024151744	0.00416274	0.048460572	25464	1017	2020/11/4	6	150
0.007691232	0.003496015	0.024891624	0.023549154	0.004251154	0.049475598	35755	1492	2020/11/4	7	151
0.008016453	0.002895996	0.023902459	0.021405188	0.003441618	0.045979182	47652	1865	2020/11/4	8	152
0.007100353	0.003146747	0.02533535	0.018719112	0.002420575	0.044478064	49575	1987	2020/11/4	9	153
0.006260729	0.002948601	0.025184288	0.017408866	0.002847622	0.042976876	49515	1988	2020/11/4	10	154
0.00629269	0.00356453	0.025111018	0.021068562	0.003684011	0.046498198	50217	1994	2020/11/4	11	155
0.006079736	0.002393764	0.025632335	0.018429861	0.003918993	0.04448587	47206	1996	2020/11/4	12	156
0.005563677	0.002574564	0.029214758	0.019505596	0.00460367	0.049069448	45833	1984	2020/11/4	13	157
0.004679987	0.002265199	0.028336361	0.017074474	0.003440539	0.045795491	46795	1996	2020/11/4	14	158
0.00449384	0.002126354	0.025494322	0.016725854	0.00374852	0.042570915	45618	1964	2020/11/4	15	159
0.006116956	0.002446782	0.027070312	0.019618747	0.003158574	0.046911493	44957	1960	2020/11/4	16	160
0.004469248	0.002037792	0.026375509	0.016834939	0.003566136	0.043511486	43184	1949	2020/11/4	17	161
0.007164101	0.002626837	0.023663244	0.019733843	0.002865641	0.043679309	46063	1974	2020/11/4	18	162
0.008110006	0.003122957	0.027816109	0.022296463	0.003728182	0.050354661	41307	1904	2020/11/4	19	163
0.007931085	0.003123627	0.028844746	0.022743911	0.003562887	0.051832691	40978	1920	2020/11/4	20	164
0.007490726	0.003210311	0.027299534	0.020878912	0.003495672	0.048558927	42052	1959	2020/11/4	21	165
0.007752113	0.004226371	0.028318944	0.022600913	0.003977761	0.051846495	44246	1950	2020/11/4	22	166
0.008091819	0.003817802	0.028477441	0.023579129	0.004081927	0.052704877	41647	1858	2020/11/4	23	167
0.007960497	0.003351788	0.032500374	0.02235523	0.003800688	0.055513991	33415	1592	2020/12/4	0	0
0.006522352	0.003349316	0.028204767	0.020377944	0.004265971	0.04911155	28364	1355	2020/12/4	1	1
0.008742015	0.003890677	0.031893943	0.025025217	0.004707239	0.05754359	20819	1055	2020/12/4	2	2
0.007425448	0.002910776	0.030949269	0.021622906	0.005168112	0.052928597	16834	894	2020/12/4	3	3
0.006551892	0.003485049	0.031435143	0.021816408	0.005157873	0.053739458	14347	727	2020/12/4	4	4
0.009045902	0.004339588	0.027565552	0.026832101	0.005623128	0.054397653	16361	734	2020/12/4	5	5
0.007038467	0.003763625	0.030842172	0.019844567	0.003372599	0.050931131	20459	884	2020/12/4	6	6
0.006701268	0.003646278	0.035871493	0.019348269	0.003153538	0.055712502	30442	1350	2020/12/4	7	7
0.006571458	0.004139501	0.034513091	0.019455656	0.002690676	0.054512056	38652	1799	2020/12/4	8	8
0.007415545	0.004073972	0.037421038	0.020118099	0.003066923	0.058179987	43692	1974	2020/12/4	9	9
0.005215153	0.003040323	0.034397816	0.015601074	0.002729633	0.050464925	45061	1999	2020/12/4	10	10
0.004768315	0.003102827	0.033606352	0.016061691	0.003148457	0.050147156	43831	1995	2020/12/4	11	11
0.005296827	0.003070624	0.035772774	0.016862845	0.002993859	0.052993859	39080	2000	2020/12/4	12	12
0.006318722	0.003233992	0.032215533	0.01758794	0.002985223	0.050176626	40198	1937	2020/12/4	13	13
0.005625304	0.003068347	0.033675113	0.018154389	0.004193408	0.052213046	39109	1948	2020/12/4	14	14
0.005550916	0.003487744	0.029694945	0.018936975	0.004764946	0.049074029	40714	1963	2020/12/4	15	15
0.005588682	0.00343739	0.029416579	0.020086519	0.004723489	0.049830469	42765	1975	2020/12/4	16	16
0.006723388	0.002933842	0.028067087	0.019461151	0.003960687	0.047821622	40902	1990	2020/12/4	17	17
0.006288857	0.002845528	0.029698709	0.019703491	0.004925873	0.049784792	41820	2000	2020/12/4	18	18
0.006306456	0.003319187	0.02636383	0.019322412	0.004670571	0.046302662	42179	1999	2020/12/4	19	19
0.007763975	0.003952569	0.029950122	0.020445135	0.004093732	0.050936382	42504	2000	2020/12/4	20	20
0.008314437	0.003828055	0.028186185	0.021212786	0.003925585	0.049642796	41013	1985	2020/12/4	21	21
0.008278182	0.003032382	0.024524669	0.019168198	0.003430797	0.044002745	45179	2000	2020/12/4	22	22
0.00990077	0.003159347	0.028523117	0.022004183	0.003782317	0.050772038	44946	1969	2020/12/4	23	23
0.009086086	0.003227661	0.022239908	0.021068223	0.003515055	0.043529204	45234	1900	13/04/2020	0	24
0.00841399	0.002309723	0.025131984	0.020595029	0.003629564	0.046111967	36368	1545	13/04/2020	1	25
0.00779844	0.002811938	0.026282244	0.021108278	0.003936713	0.047615477	26672	1169	13/04/2020	2	26
0.007960044	0.002601321	0.02476458	0.019561937	0.004058061	0.044690703	19221	884	13/04/2020	3	27
0.008072901	0.002874442	0.025503027	0.02207816	0.004525717	0.048131613	16351	786	13/04/2020	4	28
0.007316418	0.002684924	0.02443281	0.018525977	0.003356155	0.04302591	14898	651	13/04/2020	5	29
0.007351791	0.003389124	0.026800146	0.01877053	0.003858387	0.046196361	19179	785	13/04/2020	6	30
0.007970025	0.002286222	0.028831804	0.019147112	0.003810371	0.048296447	31493	1326	13/04/2020	7	31
0.006945597	0.002915728	0.030887756	0.017565485	0.002346806	0.048737703	42185	1809	13/04/2020	8	32
0.00567146	0.002970765	0.032588392	0.017441991	0.003173317	0.050255441	44433	1945	13/04/2020	9	33
0.004715278	0.002256114	0.025832506	0.01543182	0.003203682	0.041625305	44324	1977	13/04/2020	10	34
0.005440529	0.002246696	0.02722467	0.017731278	0.003920705	0.04530837	45400	2000	13/04/2020	11	35
0.00466098	0.00175886	0.024206314	0.015214141	0.003231906	0.03970627	45484	2000	13/04/2020	12	36
0.007371497	0.002235799	0.026209767	0.018262717	0.003519724	0.044804534	45174	1972	13/04/2020	13	37
0.0067976	0.002395128	0.027578184	0.019366318	0.003467232	0.04719542	43839	1999	13/04/2020	14	38
0.006631793	0.003020421	0.026636608	0.018319508	0.003523824	0.045262536	45689	1985	13/04/2020	15	39
0.005744278	0.002725716	0.02628852	0.018336637	0.004009731	0.044895477	44392	1971	13/04/2020	16	40
0.005247775	0.002214251	0.026593154	0.016629024	0.003432089	0.043421461	45162	1999	13/04/2020	17	41
0.004312018	0.002781251	0.028373076	0.016838429	0.00478634	0.045427105	46382	1989	13/04/2020	18	42
0.004297331	0.00229191	0.026004363	0.015536505	0.003878617	0.041783282	45377	1929	13/04/2020	19	43
0.006005593	0.003461239	0.026795947	0.019392106	0.00424059	0.046554807	43626	1953	13/04/2020	20	44
0.005349748	0.00230554	0.027062115	0.01775042	0.003961947	0.045103525	44675	1954	13/04/2020	21	45
0.006918798	0.002711421	0.026506475	0.019798046	0.004137254	0.046725258	42782	1966	13/04/2020	22	46
0.006260779	0.002527937	0.025917263	0.018616958	0.003945472	0.04486498	42327	1888	13/04/2020	23	47
0.006463335	0.00311486	0.028241402	0.019857236	0.004594419	0.04843608	38525	1807	14/04/2020	0	48
0.007722258	0.002271252	0.02439974	0.018040234	0.003277093	0.042731992	30820	1512	14/04/2020	1	49
0.00687795	0.002607327	0.02670263	0.021443021	0.00436053	0.048550236	22245	1075	14/04/2020	2	50
0.006266491	0.00280343	0.026440193	0.022097625	0.005936675	0.048812665	18192	785	14/04/2020	3	51
0.00505183	0.001837029	0.026046451	0.017254953	0.004920614	0.043498229	15242	669	14/04/2020	4	52
0.00366829	0.002886524	0.021769198	0.018521859	0.003788562	0.040651873	16629	669	14/04/2020	5	53
0.004544367	0.002965798	0.028605597	0.016503229	0.003348481	0.045874193	20905	908	14/04/2020	6	54
0.005947297	0.003384898	0.02970485	0.0189491	0.003321629	0.049255006	31611	1432	14/04/2020	7	55
0.006010664	0.002569074	0.027726612	0.020213282	0.00407174	0.048424624	41260	1836	14/04/2020	8	56
0.006537307	0.002725803	0.025895126	0.019404019	0.003534304	0.045691846	43290	1903	14/04/2020	9	57
0.005004613	0.002306273	0.026153137	0.01773524	0.003251845	0.044234317	43360	1937	14/04/2020	10	58
0.006203334	0.002549006	0.024046378	0.019083711	0.004421285	0.043513568	44331	1932	14/04/2020	11	59
0.005979395	0.002602542	0.021917278	0.018841546	0.003871551	0.041038436	46493	1991	14/04/2020	12	60
0.006641472	0.002347995	0.026744784	0.019857331	0.004271115	0.046803372	44719	1984	14/04/2020	13	61
0.006421748	0.003017995	0.02514239	0.020785586	0.003948354	0.046472577	44069	1995	14/04/2020	14	62
0.006361015	0.002817335	0.023221007	0.018598816	0.003499659	0.042127969	45433	1974	14/04/2020	15	63
0.00614841	0.002167256	0.024146054	0.018751472	0.003886926	0.043345112	42450	1923	14/04/2020	16	64
0.004908943	0.002629791	0.023010673	0.017005983	0.003155749	0.040476869	45631	2000	14/04/2020	17	65
0.006332984	0.003974493	0.023213662	0.020483927	0.003821628	0.043981481	45792	2000	14/04/2020	18	66
0.005636371	0.003377678	0.024928509	0.019665133	0.004475942	0.044945916	48258	1996	14/04/2020	19	67
0.006106503	0.002867211	0.027249447	0.020070476	0.004136663	0.047582569	45689	1997	14/04/2020	20	68
0.006351799	0.002699515	0.025974321	0.018352162	0.003924504	0.044644072	44082	2000	14/04/2020	21	69
0.007020736	0.002355795	0.028432813	0.019336179	0.003312108	0.048142187	42873	2000	14/04/2020	22	70
0.006359486	0.002329482	0.031191763	0.019241521	0.003750466	0.050829296	42928	2000	14/04/2020	23	71
0.005983405	0.002804721	0.035316115	0.020147248	0.005071871	0.056000935	42785	1889	15/04/2020	0	72
0.00711409	0.002733927	0.028426963	0.02134227	0.004233178	0.050180792	34017	1458	15/04/2020	1	73
0.005558006	0.003087781	0.029333921	0.020952801	0.005734451	0.050860168	22670	1050	15/04/2020	2	74
0.005113844	0.002556922	0.033239985	0.020759771	0.005418239	0.054669427	16426	762	15/04/2020	3	75
0.00494025	0.002937446	0.029641498	0.019961279	0.00520729	0.049669537	14979	675	15/04/2020	4	76
0.005442983	0.002964001	0.027807717	0.019885751	0.004850183	0.047909032	18556	734	15/04/2020	5	77
0.007890223	0.002830189	0.028687822	0.022598628	0.005231561	0.051843911	23320	981	15/04/2020	6	78
0.005492514	0.00393119	0.030557337	0.019321382	0.004070594	0.050213288	35867	1556	15/04/2020	7	79
0.005214545	0.003554308	0.026750848	0.019642231	0.004442886	0.04653338	42765	1891	15/04/2020	8	80
0.005079227	0.003321033	0.026069025	0.019123074	0.003733449	0.045474278	46070	1960	15/04/2020	9	81
0.004882072	0.002898034	0.027620491	0.019639752	0.003700566	0.047550047	44858	1959	15/04/2020	10	82
0.005067915	0.00205456	0.027759388	0.017623559	0.003355781	0.045565575	43805	1920	15/04/2020	11	83
0.005232517	0.002404129	0.024536262	0.017111745	0.003559054	0.042048695	42427	1919	15/04/2020	12	84
0.00459514	0.002761726	0.023996844	0.018403769	0.003643621	0.042702314	43089	1929	15/04/2020	13	85
0.004102588	0.002566982	0.023584149	0.017854278	0.003506681	0.041850978	43631	1959	15/04/2020	14	86
0.004350203	0.002733734	0.025625787	0.018209047	0.003779685	0.043977465	42067	1922	15/04/2020	15	87
0.004402707	0.002739983	0.024823775	0.019577996	0.003067844	0.044776469	42701	1904	15/04/2020	16	88
0.005539917	0.002905078	0.025199865	0.018939309	0.003107758	0.044386893	44405	1978	15/04/2020	17	89
0.006180294	0.002959911	0.022471644	0.019511733	0.003386138	0.042196491	42231	1961	15/04/2020	18	90
0.005379323	0.002955165	0.025349771	0.018885349	0.003924828	0.044512167	43314	1922	15/04/2020	19	91
0.00543128	0.003406057	0.023773359	0.019239621	0.004211544	0.043450244	43452	1967	15/04/2020	20	92
0.00466495	0.003741678	0.023907867	0.018829875	0.003717382	0.043102192	41158	1916	15/04/2020	21	93
0.004367838	0.003804246	0.024445801	0.018903814	0.003663348	0.043654894	42584	1929	15/04/2020	22	94
0.005634074	0.004309826	0.023956854	0.018683938	0.00322635	0.042881564	41533	1897	15/04/2020	23	95
0.004886956	0.00324902	0.024891252	0.019547822	0.004081413	0.04473444	37242	1706	16/04/2020	0	96
0.005852231	0.003413802	0.026195701	0.021284007	0.004633016	0.047758386	28707	1356	16/04/2020	1	97
0.0056709	0.002905751	0.028776304	0.020433988	0.004967896	0.049632094	21337	979	16/04/2020	2	98
0.0076303	0.002830595	0.025598425	0.021783275	0.004615101	0.047812442	16251	718	16/04/2020	3	99
0.005558764	0.003176437	0.028732313	0.01905862	0.003465204	0.0480797	13852	563	16/04/2020	4	100
0.005583724	0.002759772	0.030806752	0.020473654	0.004877736	0.051537129	15581	657	16/04/2020	5	101
0.004882686	0.00337035	0.031543015	0.018709761	0.004320961	0.050468824	23143	987	16/04/2020	6	102
0.006101459	0.003166948	0.029054564	0.01801383	0.003428439	0.04735894	34418	1540	16/04/2020	7	103
0.004740031	0.003347342	0.026925332	0.018544762	0.003518374	0.045689992	40928	1789	16/04/2020	8	104
0.004751116	0.003079427	0.026329103	0.018146625	0.003651321	0.044651695	45463	1891	16/04/2020	9	105
0.004079184	0.0029994	0.026130774	0.017324535	0.003287343	0.043863227	41675	1911	16/04/2020	10	106
0.003999273	0.002454099	0.02842665	0.017837666	0.004635521	0.046650609	44008	1976	16/04/2020	11	107
0.005195143	0.002857328	0.026040652	0.017252203	0.003614953	0.043704137	46197	2000	16/04/2020	12	108
0.006802721	0.003719135	0.031965727	0.019325377	0.003577902	0.051502954	42483	1929	16/04/2020	13	109
0.006583498	0.003411015	0.030126661	0.019106457	0.003840374	0.049352384	41923	1942	16/04/2020	14	110
0.006559079	0.003208758	0.029798981	0.01932333	0.004176104	0.04942903	42384	1951	16/04/2020	15	111
0.005813278	0.002697361	0.027950238	0.018416463	0.003999535	0.046715498	43005	1951	16/04/2020	16	112
0.004668231	0.002321634	0.026661341	0.015727196	0.003195367	0.042488392	40058	1941	16/04/2020	17	113
0.00520873	0.003989125	0.029372157	0.020580837	0.004268618	0.050130853	39357	1864	16/04/2020	18	114
0.005015548	0.00310964	0.027560437	0.018306751	0.003561039	0.046117966	39876	1922	16/04/2020	19	115
0.006106729	0.003909232	0.030603039	0.020193842	0.003562259	0.051143855	43231	1965	16/04/2020	20	116
0.005897866	0.002924958	0.029273556	0.019012227	0.003812035	0.048453608	41710	1990	16/04/2020	21	117
0.005104782	0.003028675	0.028699135	0.018904792	0.004567437	0.047848175	40942	1925	16/04/2020	22	118
0.005524089	0.002540615	0.027433979	0.020231685	0.004242128	0.047991982	42903	1947	16/04/2020	23	119
0.006545473	0.002607962	0.027460305	0.021272788	0.003886375	0.048886503	39111	1765	17/04/2020	0	120
0.005807318	0.002484055	0.026116146	0.020040282	0.003961061	0.046458543	29790	1355	17/04/2020	1	121
0.006647219	0.002630195	0.027593133	0.021376309	0.004064846	0.049352016	20911	942	17/04/2020	2	122
0.005403764	0.00273224	0.02671524	0.020765027	0.004432301	0.047662417	16470	758	17/04/2020	3	123
0.005180994	0.00279501	0.025155089	0.017179085	0.002931352	0.042675029	14669	620	17/04/2020	4	124
0.005360653	0.003454643	0.028768837	0.020132229	0.004050271	0.049258443	16789	648	17/04/2020	5	125
0.005098842	0.00309274	0.030384085	0.019684875	0.00363606	0.05040331	23927	1017	17/04/2020	6	126
0.005089264	0.003177424	0.02695425	0.0194146	0.003312061	0.046503487	37137	1537	17/04/2020	7	127
0.005013174	0.002984587	0.029496118	0.018094061	0.003054539	0.047986569	42887	1828	17/04/2020	8	128
0.005494505	0.002589623	0.026954603	0.017294181	0.003039993	0.044428932	44408	1940	17/04/2020	9	129
0.004596235	0.002353096	0.0263019	0.017043455	0.00395848	0.043543279	45472	1926	17/04/2020	10	130
0.004433679	0.002270909	0.030603197	0.017323788	0.004260657	0.048143262	46237	1966	17/04/2020	11	131
0.004314235	0.002619357	0.026105523	0.016376483	0.004138144	0.042768154	45431	1921	17/04/2020	12	132
0.003793791	0.002428026	0.028117412	0.015131807	0.002969997	0.04379119	46128	1981	17/04/2020	13	133
0.004352052	0.00243008	0.025758848	0.015773428	0.003203287	0.041775284	45266	1955	17/04/2020	14	134
0.004054115	0.002531022	0.027594857	0.017403575	0.003740537	0.045401604	44646	1936	17/04/2020	15	135
0.007281822	0.003010115	0.026294239	0.021579868	0.003231447	0.048183971	45181	1932	17/04/2020	16	136
0.006147681	0.002367996	0.027596257	0.019422118	0.003574763	0.047109451	43919	1990	17/04/2020	17	137
0.006538705	0.002156132	0.02981087	0.020061403	0.004054466	0.05001289	42669	1940	17/04/2020	18	138
0.004978038	0.002855051	0.026598341	0.017984383	0.003343094	0.044851147	40980	1897	17/04/2020	19	139
0.004955947	0.002801188	0.026144417	0.016998659	0.002944838	0.04359797	41768	1925	17/04/2020	20	140
0.005681818	0.002801634	0.028487641	0.0190354	0.003901341	0.047994344	38192	1984	17/04/2020	21	141
0.005597487	0.002228864	0.026948989	0.02036371	0.005293551	0.047565979	39482	1939	17/04/2020	22	142
0.005772239	0.00253547	0.026487565	0.020580461	0.005043966	0.047310784	37074	1867	17/04/2020	23	143
0.005478074	0.003940859	0.026384192	0.021381257	0.004527796	0.048016993	35779	1722	18/04/2020	0	144
0.006812895	0.003190429	0.03037554	0.023030907	0.005516783	0.054037886	30090	1388	18/04/2020	1	145
0.005248533	0.002910951	0.024434349	0.019891501	0.005248533	0.044678693	22673	1026	18/04/2020	2	146
0.005686937	0.00259009	0.024324324	0.020213964	0.005123874	0.044988739	17760	817	18/04/2020	3	147
0.004049376	0.003461564	0.027300634	0.019659069	0.004637189	0.04715564	15311	749	18/04/2020	4	148
0.005948875	0.003416186	0.025503593	0.021203911	0.005477677	0.047178702	16978	813	18/04/2020	5	149
0.005443709	0.00351964	0.029987329	0.02008541	0.004739781	0.050495096	21309	985	18/04/2020	6	150
0.003947368	0.003618421	0.031118421	0.019276316	0.005427632	0.050789474	30400	1451	18/04/2020	7	151
0.004927648	0.003052738	0.027378491	0.021200904	0.005408394	0.049132253	41602	1832	18/04/2020	8	152
0.004957134	0.003424494	0.025791465	0.019158006	0.004406341	0.045141051	41758	1837	18/04/2020	9	153
0.004966369	0.002772487	0.025603317	0.018491285	0.004339545	0.044432122	41479	1943	18/04/2020	10	154
0.003429051	0.003265763	0.023863398	0.017915044	0.005108587	0.04201171	42869	1925	18/04/2020	11	155
0.005152057	0.002766846	0.028312463	0.020536673	0.006010733	0.049326178	41925	1907	18/04/2020	12	156
0.00471962	0.002408466	0.024887483	0.018854154	0.004938572	0.043960589	41105	1905	18/04/2020	13	157
0.004976303	0.003175355	0.027251185	0.020663507	0.004905213	0.048364929	42200	1984	18/04/2020	14	158
0.004281346	0.003105152	0.026605505	0.018889673	0.00533992	0.04575394	42510	1922	18/04/2020	15	159
0.005469273	0.003300025	0.024877114	0.018530912	0.004338495	0.043823414	43333	1970	18/04/2020	16	160
0.006771379	0.003234439	0.024339732	0.01947644	0.003467132	0.04425829	42975	1904	18/04/2020	17	161
0.005697538	0.002368113	0.029097304	0.016740914	0.003985932	0.046822978	42650	1916	18/04/2020	18	162
0.005626703	0.002316878	0.027827991	0.016676426	0.003157064	0.045115462	39277	1858	18/04/2020	19	163
0.005297753	0.004267635	0.029947022	0.02165702	0.004561954	0.052094575	40772	1930	18/04/2020	20	164
0.00516245	0.002362913	0.029099782	0.017952999	0.004160781	0.047412354	38935	1922	18/04/2020	21	165
0.006231475	0.002870679	0.026606297	0.020771583	0.00469111	0.048101384	42847	1964	18/04/2020	22	166
0.006229257	0.003038039	0.027214705	0.020474853	0.004340056	0.048149094	39170	1905	18/04/2020	23	167
0.006726273	0.002433489	0.026358242	0.020342876	0.004347469	0.04735734	36573	1706	19/04/2020	0	0
0.005518764	0.003276766	0.027283389	0.020350442	0.005346302	0.04808223	28992	1484	19/04/2020	1	1
0.005909073	0.001768702	0.027012903	0.020380271	0.005627688	0.047915745	24877	1255	19/04/2020	2	2
0.00536193	0.002790392	0.028177491	0.018274334	0.004103518	0.046889533	18277	937	19/04/2020	3	3
0.004686758	0.002788325	0.030849549	0.018213099	0.005042715	0.049655909	16856	856	19/04/2020	4	4
0.005484862	0.002961825	0.026546731	0.021665204	0.00553971	0.048705573	18232	857	19/04/2020	5	5
0.005666296	0.002327229	0.028989173	0.018719012	0.004553273	0.048163513	19766	944	19/04/2020	6	6
0.005574867	0.002787434	0.031776743	0.020790975	0.006001181	0.053157998	30494	1386	19/04/2020	7	7
0.004739838	0.002542036	0.030107242	0.018562161	0.004713359	0.049066596	37765	1766	19/04/2020	8	8
0.004835221	0.002519405	0.028858633	0.018373839	0.004453493	0.047639649	39295	1833	19/04/2020	9	9
0.004543949	0.002768969	0.028707341	0.017868131	0.004685947	0.046906802	42254	1956	19/04/2020	10	10
0.004231244	0.002925603	0.028844991	0.017021688	0.003554245	0.046253536	41359	1925	19/04/2020	11	11
0.005527134	0.002622175	0.028484023	0.018560888	0.003367696	0.04748194	38899	1876	19/04/2020	12	12
0.00521995	0.002230342	0.028638542	0.017130926	0.003487875	0.046101647	42146	1884	19/04/2020	13	13
0.007579415	0.00403109	0.027203824	0.019117505	0.003451772	0.046635126	41428	1908	19/04/2020	14	14
0.007918873	0.004065809	0.02690053	0.021605522	0.003876702	0.048789713	42304	1955	19/04/2020	15	15
0.006111483	0.003274832	0.030580476	0.018588132	0.003920574	0.049422292	43361	1925	19/04/2020	16	16
0.00599644	0.003747775	0.028108311	0.01714607	0.002810831	0.045441769	42692	1926	19/04/2020	17	17
0.004792958	0.003133857	0.02802037	0.01758186	0.003848192	0.045878747	43397	1948	19/04/2020	18	18
0.006477713	0.003371301	0.029667445	0.020661257	0.004647579	0.050641751	41527	1891	19/04/2020	19	19
0.006326564	0.00488117	0.031680212	0.021633533	0.004099235	0.053503305	42203	1925	19/04/2020	20	20
0.005923147	0.005133394	0.030652287	0.021866285	0.004911276	0.052814729	40519	1918	19/04/2020	21	21
0.005685661	0.004057608	0.029630557	0.020688791	0.004583594	0.050670006	39925	1919	19/04/2020	22	22
0.006763029	0.003341732	0.02760907	0.020766477	0.004853468	0.048826416	37705	1893	19/04/2020	23	23
0.006187567	0.004850423	0.029731785	0.023989932	0.006423534	0.054088776	38141	1749	20/04/2020	0	24
0.007846668	0.004405711	0.026980962	0.024729869	0.007332133	0.052128891	31096	1338	20/04/2020	1	25
0.00566956	0.003261251	0.026491395	0.019868546	0.004515579	0.046861673	19931	947	20/04/2020	2	26
0.007120862	0.003720811	0.029060816	0.022389017	0.005966128	0.051578137	15588	687	20/04/2020	3	27
0.008369388	0.003759132	0.025250018	0.025817434	0.005886942	0.051493014	14099	599	20/04/2020	4	28
0.008069841	0.003814834	0.026777199	0.024723058	0.007262857	0.051646981	13631	587	20/04/2020	5	29
0.005491811	0.003432382	0.029175248	0.020888497	0.006178288	0.050210846	20394	904	20/04/2020	6	30
0.006044287	0.003752614	0.027671947	0.021828182	0.006359392	0.049672004	34909	1489	20/04/2020	7	31
0.005305353	0.003536902	0.025277057	0.019877387	0.005635463	0.045508135	42410	1757	20/04/2020	8	32
0.005319767	0.002973494	0.031012614	0.019397403	0.004855158	0.050642321	43047	1898	20/04/2020	9	33
0.005054935	0.003277629	0.027559782	0.018442434	0.004293232	0.046209953	43324	1941	20/04/2020	10	34
0.005360279	0.003261787	0.026436441	0.019593531	0.004151365	0.046303688	43841	1963	20/04/2020	11	35
0.004446618	0.0030237	0.024967762	0.017519676	0.003824092	0.042843168	44978	1977	20/04/2020	12	36
0.005975216	0.00355723	0.028271837	0.019692637	0.003766478	0.048313222	43011	1920	20/04/2020	13	37
0.005310687	0.003509264	0.028846154	0.01932435	0.004187722	0.04847464	42744	1987	20/04/2020	14	38
0.008361647	0.004168775	0.026000627	0.023205378	0.003614545	0.04963975	41499	1966	20/04/2020	15	39
0.008493964	0.004332165	0.025627921	0.024849104	0.004307827	0.050720405	41088	1925	20/04/2020	16	40
0.007159447	0.00433398	0.025477097	0.021837512	0.003855087	0.047625889	41763	1943	20/04/2020	17	41
0.006940428	0.004120879	0.024749373	0.01995373	0.00298824	0.044919992	41496	1925	20/04/2020	18	42
0.006672763	0.003113956	0.028989447	0.020191286	0.003880088	0.049329017	40463	1918	20/04/2020	19	43
0.00588326	0.003442606	0.027001336	0.019371082	0.003802281	0.046603638	38924	1872	20/04/2020	20	44
0.007470967	0.003180709	0.026925068	0.018566462	0.002909485	0.045762754	40557	1979	20/04/2020	21	45
0.006747245	0.003227999	0.027984078	0.02186787	0.00400466	0.050021844	41202	1973	20/04/2020	22	46
0.009408239	0.003267091	0.025694564	0.023753961	0.003512737	0.049645042	40709	1963	20/04/2020	23	47
0.008198022	0.002961866	0.025863437	0.020997514	0.003490771	0.047098958	37814	1804	21/04/2020	0	48
0.008184897	0.003073256	0.023331661	0.020916959	0.003512293	0.044530858	31888	1507	21/04/2020	1	49
0.009049324	0.003878282	0.025357995	0.025706046	0.004972156	0.051163484	20112	992	21/04/2020	2	50
0.00741642	0.003244684	0.026305116	0.023118373	0.004519381	0.049597312	17259	812	21/04/2020	3	51
0.007355062	0.003605423	0.025454283	0.024372656	0.004975483	0.050331699	13868	595	21/04/2020	4	52
0.006025728	0.003588355	0.02281652	0.021462424	0.004333108	0.044549763	14770	640	21/04/2020	5	53
0.006745998	0.002933043	0.028366714	0.021955921	0.003896757	0.050532138	23866	1017	21/04/2020	6	54
0.006211891	0.002833997	0.026679644	0.019780723	0.003578278	0.046574872	34933	1501	21/04/2020	7	55
0.006356429	0.002673922	0.028263827	0.021109912	0.002931932	0.049725571	42634	1842	21/04/2020	8	56
0.006477158	0.002357411	0.028128719	0.019614575	0.003387348	0.048178156	43692	1922	21/04/2020	9	57
0.005927065	0.002782554	0.026875396	0.018889693	0.002873043	0.04605918	44204	1948	21/04/2020	10	58
0.00581576	0.004661487	0.028901221	0.020022198	0.002264151	0.049322974	45050	1955	21/04/2020	11	59
0.005536924	0.00299354	0.026649261	0.019041617	0.003061064	0.045915956	44429	1991	21/04/2020	12	60
0.006213557	0.002701547	0.028456291	0.019045904	0.002521444	0.047817375	44419	1997	21/04/2020	13	61
0.005876887	0.002415796	0.025900116	0.018141696	0.003042973	0.044181185	43050	1998	21/04/2020	14	62
0.005079611	0.00277898	0.025101934	0.01961231	0.003895128	0.044896472	43901	1994	21/04/2020	15	63
0.005678897	0.002523954	0.026735219	0.019981304	0.003458752	0.047160552	42790	1984	21/04/2020	16	64
0.004345416	0.003259062	0.025119166	0.018091121	0.003458597	0.044074936	45105	1944	21/04/2020	17	65
0.005261388	0.004901019	0.027844513	0.025057659	0.005934076	0.05362291	41624	1911	21/04/2020	18	66
0.005192842	0.004047004	0.026061729	0.022063484	0.005582915	0.048515286	41018	1928	21/04/2020	19	67
0.005727074	0.003416994	0.028707558	0.021079481	0.005293934	0.05022018	41557	1908	21/04/2020	20	68
0.004695066	0.003416828	0.030554804	0.02015683	0.005014626	0.051031194	40681	1971	21/04/2020	21	69
0.005457344	0.002728672	0.029292411	0.01975372	0.005270768	0.049699146	42878	1956	21/04/2020	22	70
0.005525269	0.002971367	0.027675458	0.020062865	0.004788566	0.048180345	40722	1908	21/04/2020	23	71
0.004932735	0.003323661	0.025613295	0.020680559	0.004906357	0.046821419	37910	1791	22/04/2020	0	72
0.005808124	0.00414866	0.027968885	0.023094209	0.005635264	0.051408816	28925	1355	22/04/2020	1	73
0.005521706	0.003474867	0.02446687	0.019563976	0.004998096	0.044364052	21008	993	22/04/2020	2	74
0.005442794	0.003174963	0.028404581	0.020807348	0.005045924	0.049552103	17638	806	22/04/2020	3	75
0.005107395	0.002938501	0.027775834	0.018750437	0.004407752	0.046876093	14293	642	22/04/2020	4	76
0.003725729	0.003367486	0.024432185	0.01733897	0.004585513	0.041914452	13957	637	22/04/2020	5	77
0.004414613	0.003018154	0.027794045	0.0184693	0.005000225	0.046578675	22199	951	22/04/2020	6	78
0.005178865	0.003652148	0.032180811	0.020146685	0.004370603	0.052716659	33405	1466	22/04/2020	7	79
0.004282248	0.003021364	0.025955179	0.01798544	0.004662892	0.044464005	42034	1788	22/04/2020	8	80
0.00427511	0.002959692	0.025486235	0.018627267	0.00554355	0.044583294	42572	1876	22/04/2020	9	81
0.003451151	0.002709964	0.025362487	0.018135915	0.005628387	0.043938481	43174	1978	22/04/2020	10	82
0.003185516	0.002589664	0.025186204	0.017279707	0.005202246	0.042855506	43635	1977	22/04/2020	11	83
0.004641942	0.002707799	0.02688458	0.017503989	0.004690295	0.044847928	41362	1944	22/04/2020	12	84
0.004857302	0.002489065	0.027718035	0.018800899	0.005219787	0.04692975	41381	1859	22/04/2020	13	85
0.004214551	0.002418185	0.02436609	0.020335782	0.006310311	0.045070358	43421	1976	22/04/2020	14	86
0.004491666	0.002462436	0.02635719	0.018650676	0.005038875	0.045486673	43859	1962	22/04/2020	15	87
0.004988174	0.002903913	0.0247301	0.017798178	0.004800824	0.043043488	42701	1971	22/04/2020	16	88
0.006368413	0.003184206	0.028339436	0.019105238	0.004526122	0.047831328	43967	1946	22/04/2020	17	89
0.006205014	0.003068661	0.024774927	0.019607843	0.004738374	0.044834044	44319	1975	22/04/2020	18	90
0.005071974	0.003091489	0.026929765	0.017317167	0.004057579	0.044778282	41404	1911	22/04/2020	19	91
0.004413963	0.002800256	0.025178576	0.016564228	0.004034268	0.042193692	42139	1928	22/04/2020	20	92
0.004792691	0.003369861	0.027358279	0.018771374	0.004143681	0.046479119	40061	1951	22/04/2020	21	93
0.005083352	0.003189554	0.027111211	0.018638957	0.004385637	0.046173781	40131	1977	22/04/2020	22	94
0.004610894	0.002697864	0.027910627	0.018541682	0.005027837	0.046918304	40773	1912	22/04/2020	23	95
0.005396741	0.002725087	0.027865349	0.019743521	0.004808977	0.048009618	37430	1727	23/04/2020	0	96
0.006520351	0.002386314	0.02376231	0.019460222	0.005243169	0.043659463	29753	1422	23/04/2020	1	97
0.005281771	0.003398705	0.027051853	0.021402655	0.004960272	0.048959721	21773	997	23/04/2020	2	98
0.00433868	0.003615567	0.026360768	0.01978701	0.004272942	0.046607941	15212	710	23/04/2020	3	99
0.005395557	0.00322332	0.029500385	0.020601219	0.00420433	0.050522038	14271	644	23/04/2020	4	100
0.00533417	0.002698463	0.027925949	0.017132099	0.003263257	0.045873863	15935	647	23/04/2020	5	101
0.004636204	0.003216106	0.031659845	0.017876535	0.003383176	0.04987052	23942	1006	23/04/2020	6	102
0.004800768	0.00294047	0.03012482	0.016292607	0.003270523	0.047077532	33328	1491	23/04/2020	7	103
0.005930535	0.0031111	0.027999903	0.018131881	0.003572904	0.046593588	41143	1881	23/04/2020	8	104
0.005132236	0.002358054	0.028990198	0.01766229	0.003606436	0.047045497	43256	1923	23/04/2020	9	105
0.00499613	0.003143105	0.027162058	0.016559942	0.003541857	0.044144208	42633	1921	23/04/2020	10	106
0.004726584	0.00327585	0.025996209	0.01724501	0.003135456	0.04345181	42737	1932	23/04/2020	11	107
0.006999689	0.002133239	0.023976712	0.018776943	0.003133194	0.042909204	45002	1974	23/04/2020	12	108
0.007826679	0.002949183	0.026724138	0.01946461	0.003039927	0.046370236	44080	1959	23/04/2020	13	109
0.008416288	0.002658932	0.025204914	0.019667304	0.003164348	0.045091964	45507	1995	23/04/2020	14	110
0.010159296	0.002740336	0.022947533	0.021454829	0.003631503	0.044558316	44885	1997	23/04/2020	15	111
0.008349189	0.003581421	0.023659765	0.020369334	0.003200895	0.044275322	44675	1954	23/04/2020	16	112
0.007507684	0.00309692	0.026464585	0.019214978	0.003378458	0.045843793	42623	1967	23/04/2020	17	113
0.008399577	0.002949985	0.028554057	0.019884252	0.003693111	0.048708537	44407	1906	23/04/2020	18	114
0.006546119	0.002000889	0.026678524	0.017513957	0.003902969	0.044563016	40482	1905	23/04/2020	19	115
0.007236293	0.002074741	0.026769223	0.018014827	0.003921767	0.045011765	39523	1881	23/04/2020	20	116
0.005964929	0.002515332	0.028818513	0.018134343	0.003641242	0.047240322	41744	1925	23/04/2020	21	117
0.006532785	0.002080813	0.02709896	0.019453182	0.004064844	0.046939269	41330	1915	23/04/2020	22	118
0.006660597	0.002707365	0.028463271	0.020892232	0.004096986	0.049571134	41738	1902	23/04/2020	23	119
0.006775684	0.002322408	0.027605526	0.020949553	0.004094141	0.048626906	41767	1894	24/04/2020	0	120
0.005649534	0.002662424	0.027987922	0.019383746	0.003798825	0.047696354	30799	1471	24/04/2020	1	121
0.006250646	0.002892861	0.030478355	0.020818266	0.005217481	0.051554913	19358	919	24/04/2020	2	122
0.006808195	0.003342205	0.029275237	0.022838398	0.005260878	0.052361206	16157	722	24/04/2020	3	123
0.00591227	0.003242212	0.027463446	0.019771138	0.004005086	0.047425302	15730	636	24/04/2020	4	124
0.004510983	0.002876569	0.027654289	0.015494247	0.00228818	0.043671548	15296	654	24/04/2020	5	125
0.005369783	0.003661216	0.029655846	0.020096005	0.003864616	0.049833211	24582	1044	24/04/2020	6	126
0.004406269	0.002398349	0.031596854	0.018378047	0.003960065	0.05011434	35858	1588	24/04/2020	7	127
0.004348121	0.003170505	0.029417759	0.017505718	0.003193152	0.047082003	44157	1885	24/04/2020	8	128
0.004120313	0.002792657	0.029666255	0.01602344	0.003456485	0.046010163	43686	1940	24/04/2020	9	129
0.004234616	0.002838094	0.027862871	0.016758267	0.003401207	0.044868907	44396	1941	24/04/2020	10	130
0.005546732	0.002654846	0.03069666	0.018038732	0.004361533	0.048806504	42187	1973	24/04/2020	11	131
0.004827357	0.002449348	0.029225721	0.017264339	0.003543232	0.046727861	42052	1963	24/04/2020	12	132
0.00456198	0.003079916	0.025588773	0.016372183	0.003936734	0.042308316	43183	1944	24/04/2020	13	133
0.005801192	0.00327017	0.030013887	0.021054518	0.006025176	0.051359584	44646	1960	24/04/2020	14	134
0.007501544	0.003816962	0.026696673	0.022725267	0.006530756	0.04962051	45324	1971	24/04/2020	15	135
0.00711389	0.003488978	0.023471307	0.021545572	0.005369401	0.045266091	44139	1926	24/04/2020	16	136
0.005586338	0.003724226	0.024207467	0.021300754	0.005018621	0.045916977	44036	1963	24/04/2020	17	137
0.00579522	0.002851248	0.027260715	0.020051462	0.004960708	0.047520805	43139	1947	24/04/2020	18	138
0.005850862	0.003434717	0.027454046	0.019589729	0.004405912	0.047470153	42216	1938	24/04/2020	19	139
0.00556154	0.003306862	0.025803542	0.018713831	0.003908109	0.044667685	39917	1970	24/04/2020	20	140
0.006002989	0.003065904	0.027799248	0.019786675	0.003555418	0.047972381	38814	1970	24/04/2020	21	141
0.005273953	0.002823429	0.028047838	0.0181392	0.004155235	0.046613217	37543	1952	24/04/2020	22	142
0.005335979	0.003029978	0.030380222	0.018796589	0.00466563	0.049552207	37294	1822	24/04/2020	23	143
0.005482031	0.002685642	0.032504568	0.017359765	0.003322443	0.050168891	36118	1797	25/04/2020	0	144
0.005927323	0.002862628	0.028659954	0.020981376	0.005119052	0.050045465	29693	1441	25/04/2020	1	145
0.006218202	0.0037215	0.026898436	0.020727341	0.004569437	0.047814208	21228	1021	25/04/2020	2	146
0.00623113	0.003404638	0.029549688	0.021134451	0.005010599	0.050812616	15567	763	25/04/2020	3	147
0.005386499	0.003357817	0.029380902	0.019587268	0.004197272	0.049597761	14295	690	25/04/2020	4	148
0.007989939	0.002959237	0.031515869	0.023008064	0.003329141	0.054819856	13517	603	25/04/2020	5	149
0.006458874	0.002642266	0.037872486	0.020550961	0.004256985	0.05857024	20437	899	25/04/2020	6	150
0.005815268	0.0022938	0.03259781	0.01847963	0.003812231	0.051271282	30953	1389	25/04/2020	7	151
0.005128946	0.002263479	0.033446507	0.01692793	0.003347059	0.050735631	41529	1833	25/04/2020	8	152
0.005026755	0.003173574	0.035696912	0.018184345	0.00349788	0.054112905	43169	1937	25/04/2020	9	153
0.00575321	0.002324297	0.032954389	0.017374695	0.003336862	0.050559212	43454	1999	25/04/2020	10	154
0.005136824	0.002461888	0.036667929	0.016381025	0.003456112	0.053309346	42244	1983	25/04/2020	11	155
0.004608401	0.003548469	0.033595244	0.017673218	0.003686721	0.051614092	43399	1969	25/04/2020	12	156
0.005059926	0.00265821	0.032178333	0.017394954	0.003987315	0.049969687	42886	1925	25/04/2020	13	157
0.00516725	0.002537897	0.03235247	0.016530626	0.003200951	0.049500423	43737	1952	25/04/2020	14	158
0.005435292	0.002483366	0.031440352	0.017149283	0.00325649	0.049011339	42684	1934	25/04/2020	15	159
0.005469374	0.00188766	0.027903487	0.017158346	0.003533312	0.045328041	41321	1922	25/04/2020	16	160
0.007265289	0.001692883	0.029061155	0.017210976	0.002609861	0.046601303	42531	1848	25/04/2020	17	161
0.006405025	0.002275144	0.029057546	0.016593714	0.00286866	0.045948018	40437	1884	25/04/2020	18	162
0.007079735	0.001757381	0.029046997	0.017197228	0.002836915	0.046470175	39832	1875	25/04/2020	19	163
0.009250098	0.00241607	0.030833659	0.01902943	0.003037346	0.050185232	43459	1942	25/04/2020	20	164
0.007831475	0.001710037	0.031425031	0.016654275	0.002577447	0.048401487	40350	1940	25/04/2020	21	165
0.007372073	0.001989694	0.031069843	0.017983776	0.003010051	0.049359727	39202	1889	25/04/2020	22	166
0.007505208	0.002259093	0.032681543	0.019101885	0.002861518	0.052134843	39839	1873	25/04/2020	23	167
0.008648506	0.001851362	0.028696112	0.019703782	0.003200212	0.048505686	37810	1777	26/04/2020	0	0
0.008396993	0.002576695	0.031829756	0.019916333	0.003455802	0.051927974	32988	1505	26/04/2020	1	1
0.008012765	0.001907801	0.03038607	0.01935551	0.003919664	0.050157827	28829	1295	26/04/2020	2	2
0.008393647	0.001759148	0.031312827	0.019250101	0.003518295	0.050965018	19896	950	26/04/2020	3	3
0.010102866	0.001653196	0.033370071	0.019348518	0.002694097	0.053024737	16332	724	26/04/2020	4	4
0.00975916	0.002910627	0.033272457	0.022543089	0.00308184	0.056157973	17522	787	26/04/2020	5	5
0.007461588	0.003436257	0.029453635	0.02096117	0.00319081	0.050611163	20371	890	26/04/2020	6	6
0.008091857	0.003102412	0.033582806	0.020245634	0.003454231	0.054148276	31266	1340	26/04/2020	7	7
0.006350949	0.002221525	0.031911557	0.018608541	0.003789661	0.050755319	38262	1732	26/04/2020	8	8
0.00565717	0.002384637	0.029199117	0.017225196	0.002866638	0.046525787	39419	1860	26/04/2020	9	9
0.006409956	0.002737098	0.028540682	0.018434473	0.00339213	0.047209096	42746	1936	26/04/2020	10	10
0.005688932	0.002987238	0.029674699	0.018296835	0.003997628	0.048279043	45527	1960	26/04/2020	11	11
0.006264612	0.00245137	0.031481944	0.01831718	0.003200399	0.050094196	44057	1956	26/04/2020	12	12
0.006705409	0.002517469	0.030186105	0.01851634	0.003505635	0.049055361	42503	2000	26/04/2020	13	13
0.005443834	0.002286907	0.02980437	0.016803798	0.003728653	0.046831887	40229	1923	26/04/2020	14	14
0.007311808	0.003203268	0.027204568	0.017316218	0.002947935	0.044961816	43081	1951	26/04/2020	15	15
0.007583467	0.004482241	0.028759025	0.019794544	0.003028541	0.049086592	41274	1905	26/04/2020	16	16
0.007590996	0.003376437	0.031130268	0.019899425	0.003999042	0.051508621	41760	1976	26/04/2020	17	17
0.006806727	0.002944086	0.029558623	0.017664516	0.003580008	0.047929719	42458	1995	26/04/2020	18	18
0.006554065	0.002701496	0.029035213	0.019145387	0.003805586	0.04834504	42569	1995	26/04/2020	19	19
0.005594367	0.002755434	0.030170614	0.017757243	0.003089426	0.048234017	35929	1972	26/04/2020	20	20
0.006051363	0.002730493	0.025361606	0.018227885	0.003616058	0.04388468	40652	1978	26/04/2020	21	21
0.006310782	0.002519603	0.026043752	0.017095627	0.003037653	0.043374856	42467	1996	26/04/2020	22	22
0.005701103	0.002728543	0.026575567	0.019144169	0.004214823	0.045897203	45079	1996	26/04/2020	23	23
0.004714809	0.002214864	0.029122168	0.018618013	0.004407798	0.047937545	45601	1922	27/04/2020	0	24
0.005433992	0.001940711	0.026806074	0.018558052	0.004415118	0.045630974	41222	1692	27/04/2020	1	25
0.006455853	0.002976651	0.023194681	0.02091387	0.004291016	0.044495129	25868	1183	27/04/2020	2	26
0.006498195	0.002069795	0.026137184	0.018002407	0.004043321	0.0444284	20775	909	27/04/2020	3	27
0.004825645	0.002470271	0.024472913	0.018613202	0.004883093	0.043201011	17407	775	27/04/2020	4	28
0.005367589	0.00247271	0.026415777	0.020867258	0.004824799	0.047584585	16581	704	27/04/2020	5	29
0.004638991	0.002934063	0.031005908	0.017168233	0.003806352	0.048293089	25221	1056	27/04/2020	6	30
0.004807206	0.004073474	0.026667341	0.020923996	0.005566238	0.047743143	39524	1621	27/04/2020	7	31
0.004584916	0.00420284	0.025577891	0.019082592	0.005073125	0.044851521	47111	1907	27/04/2020	8	32
0.00489182	0.00325403	0.024760796	0.018015688	0.004439272	0.042970434	46404	1977	27/04/2020	9	33
0.005139884	0.002214747	0.027391822	0.018867136	0.004638432	0.046635047	47861	1934	27/04/2020	10	34
0.006774118	0.003057909	0.025121573	0.020959419	0.004544393	0.046272111	47091	1972	27/04/2020	11	35
0.007302925	0.00394358	0.024245712	0.02165839	0.004799065	0.046175354	47926	2000	27/04/2020	12	36
0.008484998	0.003238236	0.025967372	0.021724873	0.004344975	0.047856206	48792	1990	27/04/2020	13	37
0.007763119	0.002630128	0.027234548	0.021953082	0.004411827	0.049357316	47146	2000	27/04/2020	14	38
0.007303231	0.002441947	0.025459561	0.01996518	0.004250797	0.0457639	44227	1968	27/04/2020	15	39
0.006934965	0.00244375	0.023975166	0.019924266	0.004072916	0.044229668	45422	1931	27/04/2020	16	40
0.006213038	0.002669305	0.024852153	0.018385991	0.003474699	0.043675357	43457	1981	27/04/2020	17	41
0.006567023	0.003073367	0.024902151	0.024140377	0.005069742	0.049594158	38069	1662	27/04/2020	18	42
0.008349071	0.002882417	0.026587814	0.026090846	0.005118775	0.052877448	40244	1768	27/04/2020	19	43
0.008061073	0.001983878	0.028351875	0.023932096	0.004419779	0.052660656	39821	1869	27/04/2020	20	44
0.008362655	0.002795585	0.027955849	0.022846677	0.004193377	0.051429122	41494	1976	27/04/2020	21	45
0.006760479	0.002278532	0.025940207	0.021282989	0.004081326	0.047573739	39938	1989	27/04/2020	22	46
0.00978549	0.002723548	0.029549289	0.026271391	0.005856833	0.056134008	41490	1982	27/04/2020	23	47
0.006965275	0.002999644	0.028623723	0.021683868	0.00462657	0.050561798	39338	1872	28/04/2020	0	48
0.010250291	0.002937397	0.028058258	0.025488036	0.004926259	0.053944067	32682	1527	28/04/2020	1	49
0.010434228	0.00232378	0.029161161	0.026381738	0.004829817	0.055679592	21947	987	28/04/2020	2	50
0.010114864	0.002571576	0.026001486	0.025030002	0.005257443	0.051260072	17499	797	28/04/2020	3	51
0.006390898	0.003090105	0.026476578	0.020858206	0.00407332	0.047545474	14239	659	28/04/2020	4	52
0.009101702	0.002487422	0.028548816	0.024874216	0.005200972	0.053536096	17689	750	28/04/2020	5	53
0.008960972	0.002777161	0.030030364	0.023772495	0.004776716	0.054136118	27006	1151	28/04/2020	6	54
0.009614319	0.002632162	0.030948687	0.024714618	0.005042669	0.056078909	36092	1666	28/04/2020	7	55
0.008071429	0.002261905	0.030214286	0.021952381	0.004261905	0.052547619	42000	1885	28/04/2020	8	56
0.006936032	0.002874178	0.028789282	0.020214257	0.004394404	0.049312335	42099	1951	28/04/2020	9	57
0.005921944	0.002140462	0.029776203	0.022118106	0.0065403	0.052037006	42047	1948	28/04/2020	10	58
0.006171071	0.002534547	0.026182972	0.022237895	0.005333568	0.0487735	45373	1965	28/04/2020	11	59
0.005935316	0.002060563	0.024905931	0.020000896	0.004457087	0.045130801	44648	1985	28/04/2020	12	60
0.00620955	0.002470701	0.023876159	0.021471051	0.004657163	0.045718909	45736	1996	28/04/2020	13	61
0.006741222	0.003437577	0.026563093	0.022411215	0.004241166	0.049487712	44799	1993	28/04/2020	14	62
0.008297608	0.00380307	0.026114415	0.023302448	0.003941364	0.049670401	43386	1987	28/04/2020	15	63
0.008019854	0.003722683	0.024794908	0.021830549	0.004251212	0.046924191	43517	1949	28/04/2020	16	64
0.007065131	0.003566642	0.025352689	0.021763329	0.004725232	0.047388628	44019	1993	28/04/2020	17	65
0.006827215	0.003179799	0.027682955	0.018915127	0.003249942	0.047042319	42770	1955	28/04/2020	18	66
0.007372063	0.003507098	0.025671001	0.021042586	0.004509126	0.047023739	41915	1954	28/04/2020	19	67
0.008329138	0.002150931	0.029975745	0.019976202	0.00427898	0.050157888	43702	1998	28/04/2020	20	68
0.006661983	0.002737469	0.02960343	0.021657501	0.004990431	0.051575862	41279	1972	28/04/2020	21	69
0.008043281	0.002896539	0.028151482	0.021879638	0.005218557	0.050366257	41774	1912	28/04/2020	22	70
0.006036982	0.003042259	0.027760612	0.018871512	0.003755288	0.046869801	42074	1948	28/04/2020	23	71
0.00964344	0.003115573	0.028312151	0.024405321	0.005316255	0.052865833	40442	1851	29/04/2020	0	72
0.008016519	0.002672173	0.024565772	0.021741771	0.004888862	0.046641564	32932	1433	29/04/2020	1	73
0.009193501	0.002578072	0.025342932	0.024175503	0.005107501	0.049858936	20558	950	29/04/2020	2	74
0.008906831	0.00339613	0.025695245	0.023772908	0.005574779	0.049980777	15606	659	29/04/2020	3	75
0.008195489	0.002706767	0.027593985	0.022406015	0.003909774	0.050526316	13300	556	29/04/2020	4	76
0.007815065	0.00420306	0.029290077	0.023248178	0.004597097	0.052932291	15227	663	29/04/2020	5	77
0.006088146	0.002999956	0.030176027	0.018882075	0.004191115	0.049366921	22667	994	29/04/2020	6	78
0.006213248	0.00363364	0.030372795	0.02024853	0.00424387	0.050815489	36052	1550	29/04/2020	7	79
0.005209884	0.003572492	0.028406272	0.019946413	0.003919817	0.048600774	40308	1796	29/04/2020	8	80
0.004796744	0.002689084	0.026648578	0.01681283	0.003706575	0.04375212	41278	1920	29/04/2020	9	81
0.003818935	0.003042202	0.025761629	0.016548718	0.003538448	0.042504531	46348	1922	29/04/2020	10	82
0.00454355	0.002977569	0.025165972	0.017622797	0.003374578	0.043031386	45339	1976	29/04/2020	11	83
0.006430585	0.002906977	0.025744362	0.021097604	0.00638654	0.047260395	45408	1965	29/04/2020	12	84
0.005621641	0.002406062	0.027680961	0.019405905	0.005554181	0.047559083	44471	1950	29/04/2020	13	85
0.005790973	0.002803567	0.027943745	0.02146337	0.006089714	0.049843736	43516	1950	29/04/2020	14	86
0.005887994	0.003657693	0.028793184	0.019559739	0.005352722	0.04877668	44837	1945	29/04/2020	15	87
0.005146075	0.002469193	0.026076522	0.020838141	0.005007615	0.047099275	43334	1968	29/04/2020	16	88
0.003603828	0.00243569	0.027712191	0.017745744	0.004399155	0.045880452	40235	1890	29/04/2020	17	89
0.004492363	0.002331172	0.027901217	0.018309415	0.003958136	0.046574877	41181	1959	29/04/2020	18	90
0.004835454	0.003145392	0.027815596	0.02098493	0.004131261	0.049152622	42602	2000	29/04/2020	19	91
0.005733127	0.002239118	0.027435349	0.019536921	0.003740065	0.047218326	40641	1933	29/04/2020	20	92
0.004996719	0.002952607	0.030131732	0.018725079	0.00487054	0.049159643	39626	1924	29/04/2020	21	93
0.004390306	0.002334729	0.027027027	0.017282071	0.003933511	0.044537495	39405	1906	29/04/2020	22	94
0.004208184	0.002345942	0.027329012	0.01845313	0.00345845	0.046048176	41348	1925	29/04/2020	23	95
0.005276126	0.003782882	0.025509569	0.020606754	0.005002364	0.046390085	40181	1811	30/04/2020	0	96
0.00519026	0.003351425	0.028620577	0.020701723	0.004656405	0.049500252	33717	1480	30/04/2020	1	97
0.006741573	0.003745318	0.029654109	0.022251597	0.004538445	0.052522582	22695	1074	30/04/2020	2	98
0.006045253	0.003512004	0.027174852	0.022684092	0.005296793	0.049916518	17369	846	30/04/2020	3	99
0.005870968	0.00283871	0.030129032	0.019935484	0.004774194	0.050451613	15500	710	30/04/2020	4	100
0.005206887	0.003262983	0.029366843	0.018675368	0.003679533	0.048389336	14404	692	30/04/2020	5	101
0.004550811	0.00418512	0.027995612	0.018812726	0.004550811	0.047011499	24611	1089	30/04/2020	6	102
0.004471926	0.003643792	0.027549274	0.020178877	0.005024016	0.048225032	36226	1673	30/04/2020	7	103
0.003699867	0.003721009	0.028076704	0.017273092	0.003551872	0.045497791	47299	1889	30/04/2020	8	104
0.004580216	0.002839319	0.024683426	0.016206918	0.003647593	0.041180494	48251	1923	30/04/2020	9	105
0.004025302	0.002278055	0.022846906	0.015548282	0.003406025	0.038483656	45214	1945	30/04/2020	10	106
0.005330672	0.003164423	0.026249841	0.018391879	0.003079472	0.044811621	47086	1976	30/04/2020	11	107
0.005848998	0.002388713	0.025047997	0.018931107	0.003125419	0.044202349	44794	1950	30/04/2020	12	108
0.004104558	0.002635558	0.028321452	0.017109527	0.00308922	0.045560596	46290	1945	30/04/2020	13	109
0.004710305	0.003051747	0.027775321	0.018664308	0.003803627	0.046815568	45220	1997	30/04/2020	14	110
0.003839066	0.00291769	0.026368901	0.016518954	0.002808003	0.043085293	45584	2000	30/04/2020	15	111
0.004269687	0.002744799	0.026445921	0.017427296	0.0037033	0.044069273	45905	1991	30/04/2020	16	112
0.004642718	0.003148774	0.026868004	0.01673217	0.003171758	0.04369211	43509	1992	30/04/2020	17	113
0.004848514	0.002625293	0.026063717	0.019819777	0.006054729	0.046049053	42281	1984	30/04/2020	18	114
0.005514915	0.002757458	0.02625282	0.019757982	0.005287026	0.04626148	43881	1979	30/04/2020	19	115
0.005591951	0.003205428	0.027000468	0.019677117	0.004632663	0.046841366	42740	1990	30/04/2020	20	116
0.006299924	0.003233169	0.026174401	0.020730316	0.005230126	0.047237543	42064	1981	30/04/2020	21	117
0.00645728	0.00353726	0.027206039	0.02245804	0.00624362	0.050091399	42123	1941	30/04/2020	22	118
0.006966709	0.003109708	0.024516067	0.021478678	0.006773859	0.046067064	41483	1955	30/04/2020	23	119
0.007085873	0.003765918	0.028863783	0.024503246	0.00780437	0.053515683	40362	1891	2020/1/5	0	120
0.007700495	0.003318099	0.027640393	0.024259688	0.0077631	0.052338321	31946	1482	2020/1/5	1	121
0.007678548	0.00440644	0.028009249	0.024868025	0.006893242	0.053095415	22921	1061	2020/1/5	2	122
0.006079027	0.002915452	0.022455183	0.023075492	0.006451213	0.045716767	16121	768	2020/1/5	3	123
0.008169401	0.003071695	0.026468858	0.026468858	0.006796941	0.053199137	15301	698	2020/1/5	4	124
0.005542409	0.003175987	0.024162411	0.019990036	0.005044215	0.04433927	16058	718	2020/1/5	5	125
0.00690521	0.003374137	0.030838041	0.024835217	0.007768362	0.05579096	25488	1049	2020/1/5	6	126
0.007115875	0.003426162	0.033002431	0.021523324	0.006793757	0.054672172	34149	1542	2020/1/5	7	127
0.00611181	0.003184304	0.035412547	0.0204155	0.006907886	0.056238926	38941	1768	2020/1/5	8	128
0.005381684	0.003349117	0.032082227	0.019586557	0.005497171	0.052130731	43295	1865	2020/1/5	9	129
0.005504139	0.003662028	0.031382471	0.020152252	0.005282198	0.052178352	45057	1992	2020/1/5	10	130
0.005588732	0.002952113	0.028552113	0.018974648	0.004980282	0.047842254	44375	1988	2020/1/5	11	131
0.006389485	0.002601433	0.027383506	0.018620784	0.004153165	0.046300945	43822	1994	2020/1/5	12	132
0.006730299	0.00256975	0.027288302	0.018135095	0.004478708	0.04557024	40860	1898	2020/1/5	13	133
0.005951661	0.002758087	0.031330898	0.018121114	0.004354874	0.049718143	41333	1922	2020/1/5	14	134
0.005740975	0.003089423	0.029483312	0.018633843	0.004767928	0.04833609	41108	1964	2020/1/5	15	135
0.00746811	0.004260331	0.030148109	0.021878054	0.005388066	0.052326893	39903	1854	2020/1/5	16	136
0.007316586	0.00369575	0.032287869	0.021100734	0.004644659	0.053688259	40046	1904	2020/1/5	17	137
0.007116993	0.003196404	0.031090024	0.02042702	0.004644775	0.051766762	40045	1943	2020/1/5	18	138
0.006811619	0.004318961	0.029467657	0.020262099	0.003751327	0.050198672	40519	1923	2020/1/5	19	139
0.007558008	0.004232484	0.030181644	0.021061648	0.003930164	0.051570806	39693	1902	2020/1/5	20	140
0.006649446	0.003631621	0.030152682	0.019820465	0.003989668	0.050433493	39101	1980	2020/1/5	21	141
0.007033681	0.003029893	0.030839984	0.018585148	0.003489788	0.049885026	36965	1944	2020/1/5	22	142
0.006092481	0.00304624	0.027910852	0.019943762	0.004608415	0.048245157	38408	1961	2020/1/5	23	143
0.008230678	0.003017915	0.03045351	0.021564378	0.004664051	0.052347115	36449	1827	2020/2/5	0	144
0.008185419	0.002493766	0.027020684	0.021857122	0.005046208	0.049259205	34085	1515	2020/2/5	1	145
0.00783012	0.002595855	0.029490617	0.023830801	0.005489595	0.053832078	23499	1118	2020/2/5	2	146
0.007619148	0.00215438	0.0328937	0.022121801	0.006147864	0.055330776	19031	904	2020/2/5	3	147
0.006840796	0.00199005	0.032151741	0.021952736	0.004975124	0.054477612	16080	803	2020/2/5	4	148
0.007634073	0.002417457	0.028627775	0.021629875	0.003944271	0.050830205	15719	741	2020/2/5	5	149
0.007072268	0.002857009	0.03030303	0.020795279	0.003606388	0.051566671	21351	882	2020/2/5	6	150
0.006671447	0.001964024	0.03139321	0.018299716	0.002836924	0.050285251	32077	1434	2020/2/5	7	151
0.007005254	0.002706575	0.033726052	0.020299315	0.004192538	0.054396858	37686	1758	2020/2/5	8	152
0.004753861	0.00226834	0.029126448	0.016819498	0.003281853	0.046307915	41440	1881	2020/2/5	9	153
0.0063595	0.002915818	0.027499183	0.020461001	0.004222909	0.048387502	39783	1934	2020/2/5	10	154
0.004469248	0.002586266	0.028630414	0.017060278	0.003675219	0.046507407	44079	1987	2020/2/5	11	155
0.005014577	0.003521866	0.030134111	0.019381924	0.002985423	0.050052478	42875	1949	2020/2/5	12	156
0.004342255	0.003962604	0.029019552	0.018887623	0.003654138	0.048547836	42144	1952	2020/2/5	13	157
0.004996247	0.003237005	0.029461437	0.019797335	0.004034528	0.049657534	42632	1985	2020/2/5	14	158
0.005308228	0.003981171	0.031523862	0.020056087	0.003805899	0.052581501	39938	1936	2020/2/5	15	159
0.004071745	0.003401711	0.0277291	0.016003505	0.003247088	0.044196475	38804	1942	2020/2/5	16	160
0.007676926	0.003125934	0.024616728	0.021973476	0.003654584	0.046957961	43507	1912	2020/2/5	17	161
0.006878782	0.00241112	0.025411309	0.018697995	0.003616679	0.044440242	42304	1968	2020/2/5	18	162
0.00721208	0.002003356	0.02947437	0.01918213	0.003455788	0.049082213	39933	1907	2020/2/5	19	163
0.00684323	0.002233054	0.029221793	0.019353135	0.003913847	0.04898312	41647	1933	2020/2/5	20	164
0.006459886	0.002467822	0.029444498	0.019403852	0.003483983	0.049162876	41332	1909	2020/2/5	21	165
0.007683423	0.002937779	0.027268618	0.021694371	0.003590619	0.049490283	39826	1930	2020/2/5	22	166
0.008121409	0.002909161	0.024970302	0.021842954	0.003951611	0.047152658	41249	1860	2020/2/5	23	167
0.007699349	0.002880525	0.02662467	0.020702094	0.004307328	0.047730577	37146	1789	2020/3/5	0	0
0.008373052	0.003413629	0.026568337	0.023605565	0.004927219	0.050463738	31052	1519	2020/3/5	1	1
0.007570637	0.003019242	0.025280519	0.020684061	0.003920508	0.046189897	22191	1079	2020/3/5	2	2
0.007697419	0.001993576	0.029959021	0.022593864	0.005260826	0.052940525	18058	893	2020/3/5	3	3
0.00617735	0.002191963	0.026967785	0.018532049	0.003520425	0.045699103	15055	696	2020/3/5	4	4
0.007131804	0.002018435	0.025835969	0.019511539	0.003094934	0.045751194	14863	686	2020/3/5	5	5
0.00677392	0.002751905	0.032070279	0.020480525	0.003334039	0.053027096	18896	857	2020/3/5	6	6
0.006845338	0.002139168	0.030681783	0.019680347	0.003697705	0.050820524	32723	1457	2020/3/5	7	7
0.005490788	0.003825336	0.032710524	0.018866452	0.002836473	0.051941293	38428	1727	2020/3/5	8	8
0.005406009	0.00299341	0.029844745	0.017915782	0.002837038	0.048229644	44765	1943	2020/3/5	9	9
0.004770156	0.002802199	0.028492588	0.017433528	0.002631072	0.046118634	46749	1993	2020/3/5	10	10
0.004859744	0.002173556	0.026574803	0.017490978	0.003608924	0.044496391	48768	1998	2020/3/5	11	11
0.00436205	0.002268266	0.028920393	0.016663032	0.003380589	0.045888768	45850	1979	2020/3/5	12	12
0.005415472	0.002418768	0.027719509	0.018172867	0.003317779	0.046448906	46718	1962	2020/3/5	13	13
0.004970245	0.002496267	0.030111218	0.018855729	0.003722112	0.049256692	44867	1980	2020/3/5	14	14
0.006353101	0.00190593	0.028632769	0.018270642	0.003702324	0.047341556	45647	1976	2020/3/5	15	15
0.005918828	0.00251496	0.025453126	0.020032955	0.005029919	0.04576793	46124	1959	2020/3/5	16	16
0.005365004	0.002155172	0.02567865	0.016874541	0.003943507	0.042942957	43616	1940	2020/3/5	17	17
0.004652429	0.002548937	0.027320646	0.019673835	0.004875152	0.047390433	40409	1866	2020/3/5	18	18
0.00546337	0.002312403	0.026224176	0.019261556	0.003837065	0.045816075	39353	1924	2020/3/5	19	19
0.005832093	0.002040033	0.025848414	0.01689627	0.00314405	0.043080689	41666	1970	2020/3/5	20	20
0.005705838	0.00248982	0.028892289	0.02022979	0.004590606	0.049562985	38557	1915	2020/3/5	21	21
0.005396257	0.002698128	0.026073732	0.019426525	0.003605681	0.04577007	40769	1943	2020/3/5	22	22
0.005850022	0.002312799	0.026774053	0.019237048	0.004625599	0.046310405	36752	1886	2020/3/5	23	23
0.005722204	0.002566011	0.024505401	0.020014883	0.004464858	0.044674245	38971	1893	2020/4/5	0	24
0.004586718	0.002802994	0.026246218	0.018665393	0.004777831	0.045261984	31395	1518	2020/4/5	1	25
0.004919993	0.003264668	0.027220894	0.019588008	0.004782049	0.047360677	21748	1062	2020/4/5	2	26
0.005277827	0.002668564	0.026448437	0.018798553	0.004091799	0.045484196	16863	787	2020/4/5	3	27
0.0058391	0.003316032	0.026095732	0.018238178	0.003243945	0.044622261	13872	666	2020/4/5	4	28
0.007413744	0.002708868	0.031936128	0.020031366	0.003350442	0.052252638	14028	699	2020/4/5	5	29
0.004779492	0.002780795	0.030632196	0.015902672	0.002780795	0.046708668	23015	1011	2020/4/5	6	30
0.005402632	0.002867319	0.03003139	0.016419172	0.002746589	0.046601473	33132	1506	2020/4/5	7	31
0.004044099	0.002807686	0.030729998	0.016871877	0.003425893	0.047962495	38822	1862	2020/4/5	8	32
0.004541039	0.002719767	0.028994658	0.018722681	0.003448276	0.04813016	41180	1862	2020/4/5	9	33
0.003817255	0.003454857	0.02742142	0.017491725	0.003309898	0.045203063	41391	1889	2020/4/5	10	34
0.00374094	0.003320084	0.025227964	0.015407996	0.002758943	0.041150339	42770	1947	2020/4/5	11	35
0.005625715	0.003221364	0.026074371	0.020845491	0.002917902	0.047223325	42839	1922	2020/4/5	12	36
0.004508082	0.003503691	0.025833878	0.020998785	0.003316827	0.047066243	42812	1903	2020/4/5	13	37
0.004187186	0.003782742	0.024837628	0.018818547	0.00314039	0.044036828	42033	1971	2020/4/5	14	38
0.003869076	0.002739594	0.022613669	0.017783332	0.003100067	0.040781505	41612	1931	2020/4/5	15	39
0.004510517	0.003037695	0.026464767	0.020389377	0.004257376	0.047015235	43454	1899	2020/4/5	16	40
0.004897349	0.002557236	0.030952209	0.018865649	0.005524595	0.05027623	41451	1893	2020/4/5	17	41
0.005514706	0.002639517	0.029883107	0.019442873	0.004713424	0.049915158	42432	1982	2020/4/5	18	42
0.005007863	0.00254022	0.030385872	0.018579896	0.004669167	0.049377041	41335	1926	2020/4/5	19	43
0.004536709	0.002494003	0.026151398	0.017030474	0.003776632	0.043371891	42101	1967	2020/4/5	20	44
0.004074711	0.002708623	0.026167652	0.016652142	0.003886285	0.043243753	42457	1956	2020/4/5	21	45
0.00624342	0.002962564	0.026002008	0.01885268	0.004186764	0.045221947	40843	1966	2020/4/5	22	46
0.006443479	0.003034972	0.029019004	0.021548303	0.00557968	0.05089415	42834	1990	2020/4/5	23	47
0.00836976	0.003427379	0.030001987	0.025382476	0.00608484	0.055707332	40264	1821	2020/5/5	0	48
0.00711395	0.002466169	0.028519034	0.021563172	0.004963956	0.050398381	31628	1412	2020/5/5	1	49
0.007435681	0.003469985	0.03033758	0.026619739	0.007039112	0.057106033	20173	887	2020/5/5	2	50
0.006495726	0.001937322	0.03031339	0.021994302	0.005584046	0.052820513	17550	766	2020/5/5	3	51
0.005198518	0.003379037	0.025797648	0.02150887	0.005978296	0.047501462	15389	655	2020/5/5	4	52
0.006666667	0.004739583	0.02703125	0.02390625	0.004479167	0.05125	19200	741	2020/5/5	5	53
0.006072578	0.004572725	0.034460053	0.022863623	0.004609306	0.057433421	27336	1171	2020/5/5	6	54
0.006217425	0.003280684	0.030981295	0.018387703	0.003465884	0.04971294	37797	1635	2020/5/5	7	55
0.004782578	0.003319945	0.027975762	0.017505166	0.003668191	0.046107771	43073	1884	2020/5/5	8	56
0.004819335	0.002733354	0.026182655	0.016304218	0.003692426	0.043134246	41707	1900	2020/5/5	9	57
0.004109376	0.002510051	0.02538928	0.014638264	0.003665119	0.040494014	45019	1914	2020/5/5	10	58
0.004934829	0.002943194	0.028922968	0.018367302	0.003828365	0.04788776	45189	1926	2020/5/5	11	59
0.005229659	0.00251348	0.027060445	0.018547047	0.003304009	0.045952082	49334	1954	2020/5/5	12	60
0.005221634	0.00228019	0.023349143	0.016576979	0.002941445	0.040131339	43856	1960	2020/5/5	13	61
0.004596076	0.003203995	0.030449001	0.019577515	0.00450769	0.05038006	45256	1962	2020/5/5	14	62
0.005353942	0.003076699	0.028102137	0.018169485	0.003900383	0.046828819	41278	1937	2020/5/5	15	63
0.004904103	0.00279194	0.024180626	0.01738286	0.003568827	0.042024763	41190	1880	2020/5/5	16	64
0.004269094	0.002533308	0.025450366	0.015833177	0.003213549	0.041494652	42632	1945	2020/5/5	17	65
0.003347059	0.003226661	0.025018662	0.013821667	0.002287558	0.039201522	41529	1945	2020/5/5	18	66
0.0053593	0.003723833	0.029639694	0.018946256	0.003774155	0.048938205	39744	1874	2020/5/5	19	67
0.005258568	0.003129489	0.027216294	0.017314796	0.003591217	0.044761954	38984	1863	2020/5/5	20	68
0.005342128	0.003158824	0.027570028	0.017721931	0.003507223	0.045663585	43054	1926	2020/5/5	21	69
0.004468468	0.002162162	0.027843844	0.013813814	0.003051051	0.041825826	41625	1941	2020/5/5	22	70
0.004733698	0.00240482	0.029440057	0.016327461	0.003037667	0.045944714	39504	1817	2020/5/5	23	71
0.005287049	0.003204272	0.028144192	0.018050734	0.004245661	0.046461949	37450	1759	2020/6/5	0	72
0.004761155	0.003226568	0.027032344	0.017549382	0.004013536	0.044778469	25414	1220	2020/6/5	1	73
0.004139376	0.001938695	0.027560912	0.014356825	0.003772596	0.042546502	19085	915	2020/6/5	2	74
0.00458476	0.002843712	0.031164761	0.018977424	0.005223144	0.050606465	17231	733	2020/6/5	3	75
0.005296394	0.003327222	0.021932505	0.020846065	0.005228492	0.043253887	14727	628	2020/6/5	4	76
0.003907946	0.002047019	0.026115005	0.017120526	0.004528255	0.043297562	16121	700	2020/6/5	5	77
0.003541132	0.00252938	0.031986925	0.015682154	0.003385477	0.047902561	25698	1111	2020/6/5	6	78
0.005047672	0.002551879	0.0309871	0.015199103	0.002551879	0.046382501	35660	1549	2020/6/5	7	79
0.004080065	0.002832045	0.029928479	0.014640234	0.002760044	0.044760716	41666	1842	2020/6/5	8	80
0.003814519	0.002694004	0.024579807	0.013827631	0.002312552	0.038836572	41945	1898	2020/6/5	9	81
0.004168089	0.002949349	0.025886023	0.01603861	0.00346122	0.042192756	41026	1895	2020/6/5	10	82
0.004209635	0.002515817	0.027375081	0.014671449	0.003437453	0.042420166	40146	1876	2020/6/5	11	83
0.005451694	0.003012123	0.027656767	0.019416992	0.004480844	0.047397376	40171	1911	2020/6/5	12	84
0.004803074	0.002647548	0.024905696	0.017736229	0.005107659	0.042876221	42681	1941	2020/6/5	13	85
0.005578163	0.002011796	0.024598784	0.017854693	0.004115038	0.04268209	43742	1897	2020/6/5	14	86
0.004600133	0.002783081	0.023368678	0.016261472	0.003473101	0.039837155	43477	1944	2020/6/5	15	87
0.00372865	0.00281453	0.023622805	0.015347606	0.003945153	0.039259081	41570	1865	2020/6/5	16	88
0.003271984	0.002453988	0.025613497	0.014263804	0.003936605	0.040107362	39120	1882	2020/6/5	17	89
0.003805599	0.002496667	0.028529875	0.015634469	0.003466247	0.044455218	41255	1853	2020/6/5	18	90
0.004172322	0.002111295	0.026190117	0.015507968	0.003694767	0.041924295	39786	1856	2020/6/5	19	91
0.004788919	0.003217171	0.027554704	0.01841892	0.004911712	0.046292885	40719	1912	2020/6/5	20	92
0.004601593	0.002908779	0.027681083	0.017214248	0.004267798	0.045181441	41942	1950	2020/6/5	21	93
0.004842904	0.00307751	0.02822244	0.018512775	0.005153041	0.046902212	41917	1948	2020/6/5	22	94
0.005320967	0.002855748	0.02536002	0.017622651	0.004491091	0.043129119	40970	1874	2020/6/5	23	95
0.005094299	0.003414264	0.028804466	0.017504878	0.004389768	0.046580316	36904	1645	2020/7/5	0	96
0.005917387	0.002881844	0.027204611	0.019212296	0.004803074	0.04660903	26025	1253	2020/7/5	1	97
0.005883578	0.003176091	0.02410705	0.018379673	0.003384359	0.042799125	19206	917	2020/7/5	2	98
0.006133829	0.003159851	0.024101611	0.02149938	0.005452292	0.045724907	16140	705	2020/7/5	3	99
0.004382441	0.002556424	0.021254839	0.015922869	0.003871156	0.037323789	13691	595	2020/7/5	4	100
0.006877903	0.004996767	0.024337194	0.023043913	0.006348833	0.047439892	17011	685	2020/7/5	5	101
0.004276289	0.00403193	0.029771117	0.018774945	0.005620266	0.048668241	24554	1062	2020/7/5	6	102
0.005439343	0.004484564	0.029279866	0.020802592	0.006075861	0.050140323	34563	1466	2020/7/5	7	103
0.004767893	0.002829299	0.028607356	0.016556638	0.004191554	0.045556953	38172	1789	2020/7/5	8	104
0.00410462	0.002959145	0.025295914	0.016346888	0.003651203	0.041833715	41904	1856	2020/7/5	9	105
0.004092604	0.002300576	0.025524289	0.015789219	0.004189471	0.041483024	41294	1883	2020/7/5	10	106
0.004327469	0.002482974	0.025728339	0.016505865	0.003878169	0.042541619	42288	1879	2020/7/5	11	107
0.004538463	0.00403419	0.027659414	0.018431204	0.003681198	0.046317541	39661	1888	2020/7/5	12	108
0.004250423	0.002301334	0.022614127	0.015404847	0.004039076	0.038253804	42584	1914	2020/7/5	13	109
0.00519731	0.00289262	0.025139928	0.016273929	0.003786275	0.041790132	42522	1861	2020/7/5	14	110
0.004904516	0.002819504	0.027318391	0.017769985	0.004762356	0.045230536	42206	1844	2020/7/5	15	111
0.004601406	0.002382454	0.027655151	0.016396889	0.004811623	0.044379044	42813	1894	2020/7/5	16	112
0.003602132	0.002833678	0.025238941	0.016161568	0.005042985	0.041664665	41642	1906	2020/7/5	17	113
0.004982223	0.003110966	0.027367141	0.018572231	0.004093376	0.046313623	42752	1994	2020/7/5	18	114
0.004578988	0.002081358	0.029670914	0.017506533	0.005527162	0.047431836	43241	1950	2020/7/5	19	115
0.007274391	0.003499943	0.033855656	0.020931031	0.005467231	0.055038316	43715	1994	2020/7/5	20	116
0.006213592	0.003061108	0.030474015	0.018572244	0.004226156	0.049251856	43775	1998	2020/7/5	21	117
0.006911546	0.003043827	0.028286989	0.019361483	0.003913491	0.04783156	43695	1999	2020/7/5	22	118
0.004984566	0.002675203	0.023756717	0.016508517	0.004207157	0.040402424	43735	1977	2020/7/5	23	119
0.007476394	0.002457638	0.027318588	0.019273057	0.00416505	0.046798603	38655	1835	2020/8/5	0	120
0.006394558	0.002585034	0.025	0.020986395	0.005	0.046190476	29400	1366	2020/8/5	1	121
0.006113454	0.002274774	0.025733378	0.018340363	0.004739112	0.044310696	21101	994	2020/8/5	2	122
0.006748296	0.003269793	0.02469737	0.018644775	0.003687213	0.043759566	14374	625	2020/8/5	3	123
0.0075151	0.002668914	0.024301166	0.021281079	0.004424779	0.045863183	14238	610	2020/8/5	4	124
0.006173209	0.002637099	0.028169014	0.019118969	0.004315253	0.047407851	16685	705	2020/8/5	5	125
0.005150152	0.003409256	0.031263601	0.020636878	0.005150152	0.052480778	27572	1141	2020/8/5	6	126
0.005654175	0.002735043	0.029822485	0.018356345	0.004234057	0.048547009	38025	1599	2020/8/5	7	127
0.005762022	0.003234444	0.026925137	0.019985006	0.003705687	0.047081504	46685	1888	2020/8/5	8	128
0.005115252	0.002504563	0.025682387	0.016746615	0.002759265	0.042747379	47114	1981	2020/8/5	9	129
0.005850216	0.002822672	0.026792625	0.01964489	0.003573868	0.04680173	43930	1973	2020/8/5	10	130
0.00609854	0.004241465	0.025402939	0.020702937	0.00392049	0.046358071	43617	1969	2020/8/5	11	131
0.005685451	0.002831309	0.026121107	0.017604347	0.00349347	0.044113618	43796	1963	2020/8/5	12	132
0.005885789	0.003392191	0.027586827	0.018803073	0.003706699	0.046681943	44514	1942	2020/8/5	13	133
0.005632699	0.00291431	0.029167585	0.018636887	0.004310239	0.048122842	40833	1975	2020/8/5	14	134
0.005615519	0.002771295	0.025184753	0.017211202	0.00369506	0.042614741	41136	1998	2020/8/5	15	135
0.005764825	0.003178044	0.025917075	0.018698726	0.004335937	0.044886798	40591	1927	2020/8/5	16	136
0.005317288	0.00226218	0.029011871	0.017327829	0.003521537	0.046526272	42879	1928	2020/8/5	17	137
0.006888634	0.003995408	0.026980482	0.019586682	0.003811711	0.046704937	43550	1957	2020/8/5	18	138
0.007910095	0.003472725	0.02932523	0.020281677	0.003207447	0.049727488	41466	1910	2020/8/5	19	139
0.008048195	0.003977032	0.026827317	0.023132678	0.003859368	0.050124723	42494	1914	2020/8/5	20	140
0.00566299	0.003709382	0.02868589	0.019659726	0.003066423	0.048543449	40438	1945	2020/8/5	21	141
0.005961142	0.002747522	0.032185262	0.021857521	0.003581592	0.054410755	40764	1995	2020/8/5	22	142
0.006066091	0.003155346	0.030770736	0.022552161	0.004207128	0.053543037	40883	1984	2020/8/5	23	143
0.006359858	0.003079774	0.029395563	0.022059192	0.003855977	0.051680104	39938	1812	2020/9/5	0	144
0.006820805	0.002833258	0.026163909	0.020252545	0.003148064	0.046871174	28589	1342	2020/9/5	1	145
0.006397238	0.004061738	0.026502843	0.020816409	0.004417141	0.047776198	19696	952	2020/9/5	2	146
0.007319003	0.002307794	0.028814453	0.021429513	0.004483714	0.050507715	15166	731	2020/9/5	3	147
0.007109005	0.003439841	0.025072619	0.019874637	0.004357132	0.04532946	13082	598	2020/9/5	4	148
0.006764724	0.003909886	0.026500341	0.021907776	0.003413393	0.048718426	16113	759	2020/9/5	5	149
0.005356915	0.002933549	0.030270822	0.018281536	0.003443731	0.048679903	23521	1014	2020/9/5	6	150
0.006668986	0.003450476	0.032011134	0.020934818	0.00316052	0.053206913	34488	1492	2020/9/5	7	151
0.005161628	0.002901929	0.029661521	0.018624676	0.00373445	0.048452701	42041	1819	2020/9/5	8	152
0.004357201	0.003526188	0.027333573	0.016058755	0.002358279	0.043819064	44524	1926	2020/9/5	9	153
0.004814865	0.00334554	0.02748768	0.01636602	0.002735205	0.04439622	44238	1926	2020/9/5	10	154
0.006318545	0.002775647	0.026876382	0.018278648	0.002911044	0.045448391	44314	1930	2020/9/5	11	155
0.0081308	0.002894388	0.028634556	0.021144498	0.003093239	0.05024304	45260	1961	2020/9/5	12	156
0.00761821	0.002987079	0.027624693	0.02023804	0.002963923	0.04809429	43186	1898	2020/9/5	13	157
0.007121966	0.002835391	0.027661807	0.018954701	0.00317028	0.046906745	44791	1953	2020/9/5	14	158
0.008229136	0.002674469	0.025418886	0.020572839	0.003337372	0.046380323	43747	1941	2020/9/5	15	159
0.00838589	0.0028415	0.027952965	0.020883868	0.003141821	0.049090951	43287	1905	2020/9/5	16	160
0.008115898	0.002831715	0.040680623	0.020681634	0.002755866	0.061817354	39552	1890	2020/9/5	17	161
0.008849128	0.00237593	0.038063374	0.021553083	0.003563896	0.060101341	41247	1901	2020/9/5	18	162
0.009215784	0.002747253	0.033116883	0.022702298	0.003471528	0.056343656	40040	1938	2020/9/5	19	163
0.009811262	0.002762645	0.033100101	0.024579794	0.004027781	0.058144639	38731	1843	2020/9/5	20	164
0.008585226	0.002912845	0.033063342	0.023532718	0.004650331	0.057618111	39137	1900	2020/9/5	21	165
0.009520968	0.002766777	0.030434547	0.02406011	0.004258667	0.055037162	36866	1832	2020/9/5	22	166
0.00851183	0.003163937	0.030771385	0.021755565	0.003471931	0.053590928	35715	1789	2020/9/5	23	167
0.007521469	0.003642286	0.034764584	0.026088244	0.004560261	0.061119337	33770	1655	2020/10/5	0	0
0.009491947	0.004045748	0.042013538	0.028164631	0.005835214	0.071461916	25706	1260	2020/10/5	1	1
0.011874272	0.00298021	0.033527357	0.027334109	0.004377183	0.061513388	21475	1021	2020/10/5	2	2
0.007281133	0.002658191	0.027679861	0.020976596	0.004160647	0.049118752	17305	751	2020/10/5	3	3
0.009088826	0.002138547	0.030550676	0.022225617	0.003895211	0.053005423	13093	594	2020/10/5	4	4
0.008296943	0.003857351	0.029621543	0.02489083	0.003930131	0.055021834	13740	611	2020/10/5	5	5
0.009616384	0.003014866	0.032071941	0.024274873	0.003586651	0.056866618	19238	850	2020/10/5	6	6
0.008009901	0.003472103	0.038743168	0.022448348	0.004125271	0.061982193	29089	1313	2020/10/5	7	7
0.00830508	0.002312807	0.03403506	0.021367184	0.003679466	0.055717627	38049	1693	2020/10/5	8	8
0.007293436	0.002897392	0.033519832	0.02125587	0.0032221	0.055075432	40036	1867	2020/10/5	9	9
0.007978527	0.002240883	0.031864858	0.019700066	0.003127386	0.052106676	40609	1959	2020/10/5	10	10
0.006931939	0.003256284	0.032069467	0.01966105	0.003157609	0.051878531	40537	1945	2020/10/5	11	11
0.006377364	0.002394566	0.032302204	0.018056981	0.003274202	0.050627963	40926	1944	2020/10/5	12	12
0.007143031	0.002267242	0.029742315	0.019941978	0.003632463	0.050171872	41019	1880	2020/10/5	13	13
0.009549184	0.00240498	0.035768179	0.021668396	0.0040083	0.05776667	42412	1998	2020/10/5	14	14
0.011842043	0.00291898	0.033461484	0.023873938	0.003346148	0.0576202	42138	1997	2020/10/5	15	15
0.01005286	0.002973381	0.031008118	0.021781197	0.002926185	0.053143289	42376	1977	2020/10/5	16	16
0.010015663	0.002956165	0.029054248	0.021597653	0.003132652	0.051048997	45329	1991	2020/10/5	17	17
0.010710193	0.002665856	0.031078269	0.022940392	0.003273858	0.054556509	42763	2000	2020/10/5	18	18
0.009372988	0.003243578	0.02852441	0.021941854	0.003362828	0.050776312	41929	1971	2020/10/5	19	19
0.008464647	0.002941106	0.030319696	0.021352909	0.0033476	0.052055188	41821	1963	2020/10/5	20	20
0.007965259	0.003831685	0.028284799	0.022734662	0.004992801	0.052366355	43062	2000	2020/10/5	21	21
0.00863848	0.003191438	0.029058886	0.022460047	0.004415223	0.052478764	41674	2000	2020/10/5	22	22
0.00741772	0.003035559	0.025334368	0.020381613	0.004153923	0.046355046	43814	1997	2020/10/5	23	23
0.007061073	0.003628607	0.024591169	0.020864491	0.003653125	0.046191188	40787	1853	2020/11/5	0	24
0.007284578	0.003003291	0.026518419	0.020927186	0.004025688	0.047956804	31299	1467	2020/11/5	1	25
0.007444531	0.003503309	0.029388867	0.023841962	0.00647139	0.054252627	20552	1028	2020/11/5	2	26
0.007460947	0.003963628	0.030310096	0.021799953	0.004021917	0.053217533	17156	808	2020/11/5	3	27
0.008636788	0.004046063	0.028867102	0.022798008	0.004590725	0.052521008	12852	639	2020/11/5	4	28
0.007132368	0.004894763	0.027760296	0.027410671	0.005384239	0.055520593	14301	788	2020/11/5	5	29
0.005579204	0.004298053	0.032607348	0.017564161	0.002396991	0.050543456	24197	1102	2020/11/5	6	30
0.00546024	0.003298318	0.028493029	0.0176557	0.003686355	0.046924804	36079	1593	2020/11/5	7	31
0.006246184	0.003240502	0.025900531	0.018010614	0.002770864	0.044521674	42586	1927	2020/11/5	8	32
0.005415365	0.003640204	0.025301665	0.019706537	0.003819967	0.045525021	44503	1954	2020/11/5	9	33
0.005436645	0.003106654	0.026817735	0.019416589	0.00420312	0.046851086	43777	1942	2020/11/5	10	34
0.006130183	0.002875613	0.027842176	0.017632635	0.003767276	0.04589835	44860	1999	2020/11/5	11	35
0.006560407	0.003950104	0.026749827	0.018641719	0.002933703	0.045645646	43290	1991	2020/11/5	12	36
0.005377433	0.003577455	0.024862189	0.019552256	0.003622455	0.04479694	44445	1987	2020/11/5	13	37
0.00625173	0.003414229	0.025606718	0.020393098	0.0031374	0.046276645	43348	2000	2020/11/5	14	38
0.010094901	0.003954224	0.026586342	0.024888351	0.005628954	0.051986416	42992	1984	2020/11/5	15	39
0.007058716	0.004973186	0.023124169	0.02190952	0.003918962	0.04535454	43634	1943	2020/11/5	16	40
0.008363839	0.004216672	0.023747741	0.022380798	0.003984987	0.046545572	43162	1945	2020/11/5	17	41
0.007777133	0.004109112	0.023888566	0.023192107	0.003807313	0.047614626	43075	1932	2020/11/5	18	42
0.00828901	0.003614929	0.022794778	0.022426377	0.003914255	0.045796781	43431	1928	2020/11/5	19	43
0.007143529	0.003501269	0.02561331	0.019856189	0.003172291	0.046338942	42556	1970	2020/11/5	20	44
0.007129821	0.003139068	0.024674535	0.021389463	0.003942085	0.046404672	41095	1980	2020/11/5	21	45
0.007079815	0.003587744	0.02623837	0.019541247	0.002918032	0.046329738	41809	1945	2020/11/5	22	46
0.007731118	0.003539245	0.027134215	0.020909159	0.003790256	0.048796406	39839	1898	2020/11/5	23	47
0.00708468	0.003232062	0.028597285	0.020685197	0.003878474	0.049903038	38675	1826	2020/12/5	0	48
0.00742315	0.003542167	0.023039487	0.022515863	0.004435409	0.046109776	32466	1397	2020/12/5	1	49
0.007073429	0.004090078	0.023145029	0.021268405	0.003753248	0.044846502	20782	983	2020/12/5	2	50
0.007248547	0.004073564	0.021985263	0.020068292	0.003534416	0.042652609	16693	758	2020/12/5	3	51
0.007752907	0.004876829	0.024821808	0.023633863	0.005251969	0.049205952	15994	746	2020/12/5	4	52
0.007772967	0.004434243	0.025614273	0.02311023	0.004642913	0.049507017	19169	780	2020/12/5	5	53
0.007017161	0.00330861	0.027523269	0.022433101	0.00374491	0.050574462	27504	1223	2020/12/5	6	54
0.006359161	0.003780331	0.027487985	0.021099519	0.003164928	0.049144297	34124	1532	2020/12/5	7	55
0.007081706	0.003346834	0.026289622	0.021390634	0.003662115	0.048189557	41233	1929	2020/12/5	8	56
0.006610214	0.003835854	0.027647101	0.021519384	0.004535476	0.049504234	41451	1940	2020/12/5	9	57
0.006441941	0.003466935	0.024690201	0.020356532	0.003958865	0.04565579	42689	1971	2020/12/5	10	58
0.007075472	0.003537736	0.027240566	0.020919811	0.004528302	0.048608491	42400	1954	2020/12/5	11	59
0.00740025	0.002804553	0.027079258	0.021446584	0.005137753	0.048997195	42431	1985	2020/12/5	12	60
0.007569935	0.003773321	0.028369785	0.022756388	0.005427061	0.051522139	42933	1983	2020/12/5	13	61
0.0075371	0.002996114	0.027526801	0.022775151	0.005641122	0.050582838	42722	1999	2020/12/5	14	62
0.007788196	0.0029123	0.02559294	0.021025924	0.004456702	0.046751241	45325	1989	2020/12/5	15	63
0.007483691	0.002923658	0.024240176	0.02037833	0.004101848	0.044989418	45833	1987	2020/12/5	16	64
0.007778448	0.002570464	0.026218735	0.019870806	0.004112743	0.046469523	44739	1979	2020/12/5	17	65
0.00625644	0.002674322	0.02428971	0.018057805	0.003852005	0.042494725	40758	1926	2020/12/5	18	66
0.007473842	0.00220415	0.027032505	0.020825416	0.00471232	0.048085937	39471	1885	2020/12/5	19	67
0.005950149	0.003500088	0.024350609	0.019650491	0.003950099	0.04440111	39999	1907	2020/12/5	20	68
0.006404772	0.003764637	0.027525851	0.019556555	0.003251277	0.047424646	40907	1988	2020/12/5	21	69
0.006367032	0.003709924	0.02561853	0.019953375	0.004060863	0.046173514	39893	1942	2020/12/5	22	70
0.005704464	0.002640494	0.024960143	0.017213033	0.0038611	0.042521921	40144	1945	2020/12/5	23	71
0.006151437	0.003606979	0.025640309	0.018957611	0.003914551	0.045017336	35764	1697	13/05/2020	0	72
0.008530703	0.003059535	0.026204017	0.026060039	0.006155064	0.052875963	27782	1313	13/05/2020	1	73
0.007755429	0.002952066	0.027619334	0.025167617	0.006804763	0.053237266	19986	1016	13/05/2020	2	74
0.00754082	0.00380157	0.026860277	0.02710956	0.005858158	0.054343762	16046	807	13/05/2020	3	75
0.006706086	0.004110182	0.029564465	0.023002596	0.004110182	0.053288145	13868	615	13/05/2020	4	76
0.006746627	0.003435782	0.025424788	0.019552724	0.003248376	0.045414793	16008	691	13/05/2020	5	77
0.006191565	0.003906088	0.032121338	0.020403075	0.003407438	0.052773738	24065	1151	13/05/2020	6	78
0.006597417	0.003790006	0.031190343	0.019960696	0.004211117	0.051487928	35620	1650	13/05/2020	7	79
0.006147926	0.002956636	0.026515863	0.018537638	0.003965647	0.045428947	42616	1878	13/05/2020	8	80
0.00652109	0.00289316	0.027462056	0.019976579	0.004661202	0.04794379	43551	1910	13/05/2020	9	81
0.006904955	0.003942276	0.027906532	0.021694462	0.004133416	0.050078846	41854	1887	13/05/2020	10	82
0.006881759	0.004178211	0.027460005	0.023147734	0.005004916	0.050965234	44756	1927	13/05/2020	11	83
0.006752376	0.004605925	0.023610956	0.021978759	0.004561207	0.045947457	44725	1963	13/05/2020	12	84
0.007338945	0.004674083	0.023497314	0.02239753	0.004737532	0.046233239	47282	1954	13/05/2020	13	85
0.005950218	0.003701853	0.02405069	0.019485828	0.004315044	0.043740916	44032	1935	13/05/2020	14	86
0.006035105	0.004784804	0.025102188	0.021399375	0.004808848	0.047102669	41590	1935	13/05/2020	15	87
0.006074824	0.004395604	0.022916409	0.020965551	0.003901716	0.044449932	40495	1872	13/05/2020	16	88
0.00620088	0.004037782	0.025981205	0.022712524	0.005143365	0.049150383	41607	1874	13/05/2020	17	89
0.009375	0.00494186	0.024224806	0.026041667	0.004723837	0.05065407	41280	1936	13/05/2020	18	90
0.006825855	0.004183589	0.024661154	0.022557127	0.004501639	0.047829916	40874	1925	13/05/2020	19	91
0.007652425	0.004087941	0.026970437	0.023505658	0.005184705	0.051099257	40118	1972	13/05/2020	20	92
0.007256203	0.003973069	0.025622725	0.022672662	0.005709799	0.048866367	42033	1978	13/05/2020	21	93
0.007751938	0.003805067	0.027108149	0.023137644	0.005601248	0.050813008	42312	1917	13/05/2020	22	94
0.007125482	0.003734735	0.0289442	0.022580407	0.005675815	0.052040591	40699	1904	13/05/2020	23	95
0.008319341	0.003943418	0.028621584	0.026128326	0.007734188	0.055309622	39306	1764	14/05/2020	0	96
0.008231334	0.003335373	0.026958384	0.026346389	0.007925337	0.053641371	32680	1370	14/05/2020	1	97
0.006712022	0.003470161	0.025386969	0.024291128	0.007351262	0.050180357	21901	961	14/05/2020	2	98
0.007299763	0.003920243	0.031091585	0.025346401	0.007975667	0.05711389	14795	661	14/05/2020	3	99
0.00734848	0.004247286	0.028719747	0.027573653	0.009775501	0.056900155	14833	596	14/05/2020	4	100
0.006551444	0.003119735	0.026018594	0.023522805	0.006613839	0.050040557	16027	665	14/05/2020	5	101
0.005606698	0.003485245	0.030117059	0.022351025	0.007803917	0.053074213	26397	1184	14/05/2020	6	102
0.006395851	0.003802939	0.027167963	0.021578796	0.006539902	0.049294152	34710	1515	14/05/2020	7	103
0.006072874	0.003456107	0.02399526	0.020193542	0.005036042	0.044682532	40508	1844	14/05/2020	8	104
0.005292042	0.003479028	0.026876715	0.019722658	0.005708546	0.046893375	40816	1885	14/05/2020	9	105
0.005335493	0.0028583	0.027320582	0.019603173	0.005645142	0.047209585	41983	1895	14/05/2020	10	106
0.007603752	0.003079401	0.029135873	0.02266913	0.006395679	0.052255069	42216	1979	14/05/2020	11	107
0.006931651	0.002809506	0.030467023	0.021877303	0.006563191	0.052758843	43424	1989	14/05/2020	12	108
0.008509851	0.003075571	0.02828138	0.024049579	0.006683008	0.05258533	43244	1955	14/05/2020	13	109
0.006991694	0.003214302	0.026183661	0.02128009	0.005724743	0.047839144	42622	1967	14/05/2020	14	110
0.006895913	0.002800019	0.025894386	0.021474522	0.006109131	0.047600315	43214	1956	14/05/2020	15	111
0.005236214	0.002173964	0.026040814	0.017789102	0.006147876	0.04415718	42779	1891	14/05/2020	16	112
0.007838563	0.003406042	0.02274583	0.023888954	0.007325324	0.046821416	42865	1913	14/05/2020	17	113
0.007775176	0.003981265	0.023770492	0.022763466	0.005784543	0.046697892	42700	1939	14/05/2020	18	114
0.007634316	0.004532875	0.026958679	0.023356236	0.005916595	0.050577345	41916	1888	14/05/2020	19	115
0.0070986	0.003610284	0.026198956	0.021320193	0.005000732	0.047787481	40994	1943	14/05/2020	20	116
0.006335172	0.003874026	0.026753566	0.02317579	0.006836516	0.05015724	43882	1984	14/05/2020	21	117
0.007007496	0.004120687	0.02428179	0.023420403	0.005447688	0.04791172	42954	1966	14/05/2020	22	118
0.006702964	0.004404114	0.023835451	0.025263158	0.0061464	0.04938899	41325	1981	14/05/2020	23	119
0.007815266	0.00452729	0.025013911	0.025317416	0.006044818	0.050685417	39538	1889	15/05/2020	0	120
0.007135857	0.004226387	0.025450202	0.024990812	0.006308955	0.050716648	32652	1554	15/05/2020	1	121
0.006521123	0.00335507	0.024855874	0.023107457	0.005387014	0.048246858	21162	1029	15/05/2020	2	122
0.006985191	0.003855826	0.025202571	0.023805532	0.006146968	0.049119866	17895	806	15/05/2020	3	123
0.00672495	0.003484747	0.025004585	0.023231644	0.005563367	0.048419637	16357	729	15/05/2020	4	124
0.006693218	0.002655161	0.026994137	0.022347605	0.006029428	0.049618321	18078	877	15/05/2020	5	125
0.007178077	0.003555496	0.025928286	0.024519505	0.006171804	0.050649046	29813	1282	15/05/2020	6	126
0.006425869	0.004223454	0.024485671	0.021661398	0.004508473	0.046302534	38594	1717	15/05/2020	7	127
0.006141713	0.004349385	0.027028319	0.022439957	0.005018521	0.04963556	41845	1863	15/05/2020	8	128
0.004651499	0.003711559	0.027306469	0.020293069	0.005519136	0.047840548	41492	1870	15/05/2020	9	129
0.005238369	0.003584147	0.029753016	0.020264216	0.005215393	0.050844342	43525	1911	15/05/2020	10	130
0.006047792	0.003392664	0.029821025	0.020798505	0.005138165	0.051135805	40676	1891	15/05/2020	11	131
0.004579011	0.003971591	0.027474068	0.01957761	0.004672461	0.048079619	42804	1862	15/05/2020	12	132
0.004818272	0.004077	0.029627742	0.019157266	0.004493966	0.049317797	43169	1966	15/05/2020	13	133
0.005065737	0.004877244	0.027849771	0.020828425	0.004476698	0.049314358	42442	1974	15/05/2020	14	134
0.004267811	0.003577067	0.02723505	0.019587527	0.004687192	0.047044602	40536	1963	15/05/2020	15	135
0.004892018	0.003651116	0.02665553	0.017658991	0.003388617	0.044863381	41905	1939	15/05/2020	16	136
0.005432396	0.003652419	0.031114913	0.019903373	0.003883585	0.051619316	43259	1936	15/05/2020	17	137
0.00562686	0.003673735	0.030715216	0.02046131	0.004045759	0.051664807	43008	1976	15/05/2020	18	138
0.005857903	0.003475851	0.029532583	0.021341241	0.00551761	0.051214117	41141	1927	15/05/2020	19	139
0.006050687	0.003620493	0.030699797	0.01968953	0.005083569	0.050959679	40326	1928	15/05/2020	20	140
0.005055356	0.003109044	0.030761842	0.019463121	0.004600374	0.050932713	39562	1994	15/05/2020	21	141
0.004917475	0.002458738	0.028406267	0.01854516	0.005179043	0.04765766	38231	1979	15/05/2020	22	142
0.005730966	0.004713318	0.033207466	0.021879435	0.00618623	0.055515385	37341	1943	15/05/2020	23	143
0.004783538	0.003661144	0.036504543	0.017985035	0.005104222	0.055184393	37420	1955	16/05/2020	0	144
0.006444146	0.003441049	0.032721244	0.022648356	0.006444146	0.05633935	31967	1527	16/05/2020	1	145
0.006229196	0.004184498	0.030670471	0.021968616	0.005230623	0.053970518	21030	1028	16/05/2020	2	146
0.005533232	0.003491206	0.028390752	0.021013108	0.005599104	0.050062578	15181	743	16/05/2020	3	147
0.006041652	0.003909304	0.030137181	0.023100434	0.006183808	0.05423271	14069	669	16/05/2020	4	148
0.006326474	0.004240823	0.030659066	0.020369855	0.00410178	0.051585095	14384	671	16/05/2020	5	149
0.005902044	0.004272375	0.030875617	0.020392882	0.003920014	0.051752995	22704	1014	16/05/2020	6	150
0.005246942	0.003660657	0.032457826	0.018882889	0.004240261	0.052164364	32781	1497	16/05/2020	7	151
0.005223688	0.003413499	0.032092061	0.018851823	0.004085855	0.051797259	38670	1777	16/05/2020	8	152
0.005681376	0.002723947	0.031130827	0.018081822	0.004124835	0.050016863	38547	1874	16/05/2020	9	153
0.006095724	0.002758141	0.028763472	0.018611658	0.003383938	0.047838684	43145	1910	16/05/2020	10	154
0.006437451	0.002121152	0.029005525	0.017215864	0.003132399	0.046591358	40544	1881	16/05/2020	11	155
0.004272906	0.001937984	0.025333894	0.01538713	0.003759223	0.041328103	42828	1927	16/05/2020	12	156
0.006982668	0.002865851	0.026361279	0.019606059	0.004139562	0.04653596	43966	1944	16/05/2020	13	157
0.00701204	0.002652581	0.028532546	0.018521936	0.003529086	0.047423536	43354	1928	16/05/2020	14	158
0.006434609	0.001947004	0.026332035	0.016573274	0.003585336	0.043285212	42116	1966	16/05/2020	15	159
0.006479381	0.002151996	0.026291783	0.016607799	0.003532081	0.043203668	42751	1913	16/05/2020	16	160
0.007976331	0.002106509	0.029372781	0.018011834	0.002863905	0.047621302	42250	1954	16/05/2020	17	161
0.006941729	0.002419828	0.026593664	0.018552014	0.003568635	0.045365663	40912	1939	16/05/2020	18	162
0.007532448	0.002281817	0.029786294	0.018647104	0.004048384	0.048654219	40757	1915	16/05/2020	19	163
0.006207356	0.003770584	0.02641974	0.021058842	0.005104396	0.047786385	38986	1958	16/05/2020	20	164
0.005326914	0.002228084	0.028913873	0.0189003	0.004993982	0.048659308	39047	1986	16/05/2020	21	165
0.005094307	0.002758381	0.025471534	0.018911061	0.004870654	0.044755349	40241	1951	16/05/2020	22	166
0.005437738	0.002620001	0.027386425	0.020070196	0.006105097	0.047728509	40458	1959	16/05/2020	23	167
0.005535408	0.002563194	0.026259101	0.019960189	0.00578082	0.046519238	36673	1774	17/05/2020	0	0
0.00668316	0.002538316	0.026314944	0.021977316	0.006811683	0.048420782	31123	1458	17/05/2020	1	1
0.008338592	0.002929776	0.028080772	0.023888939	0.006400433	0.052330298	22186	1114	17/05/2020	2	2
0.00654037	0.002988272	0.027063599	0.019903022	0.005581867	0.047248534	17736	884	17/05/2020	3	3
0.007071344	0.003850732	0.025204789	0.021704124	0.004760905	0.047118953	14283	652	17/05/2020	4	4
0.006179813	0.003787627	0.031164861	0.020798724	0.005980464	0.052162934	15049	687	17/05/2020	5	5
0.005249089	0.003061968	0.03164034	0.019781288	0.004763062	0.051616039	20575	919	17/05/2020	6	6
0.004868222	0.003390969	0.035420514	0.018096357	0.004666779	0.053718315	29785	1446	17/05/2020	7	7
0.00490622	0.00252977	0.025604334	0.017759493	0.004497368	0.043568253	39134	1798	17/05/2020	8	8
0.005161873	0.00371084	0.029044459	0.018792074	0.004234164	0.048003045	42039	1918	17/05/2020	9	9
0.00555594	0.003319732	0.026050672	0.01904235	0.003826913	0.045277451	43377	1957	17/05/2020	10	10
0.006997777	0.002662676	0.027727043	0.018682745	0.003432872	0.046563827	45443	1944	17/05/2020	11	11
0.006509889	0.002905798	0.027661396	0.018853899	0.003874397	0.046965806	44394	1967	17/05/2020	12	12
0.007405186	0.002306912	0.026460275	0.019931715	0.003967888	0.046645751	43348	1930	17/05/2020	13	13
0.006374329	0.002862435	0.025906237	0.020205422	0.003752435	0.046400308	41573	1954	17/05/2020	14	14
0.006526092	0.003732727	0.026648209	0.02148172	0.003708007	0.048426569	40453	1908	17/05/2020	15	15
0.007044306	0.002550525	0.028080062	0.019991255	0.003449281	0.048630004	41168	1872	17/05/2020	16	16
0.006695266	0.002727701	0.025962754	0.018052421	0.002975674	0.044734297	40327	1917	17/05/2020	17	17
0.006559691	0.00253502	0.026761447	0.018842777	0.00303157	0.046153042	38264	1911	17/05/2020	18	18
0.006164956	0.002554404	0.027533527	0.017856266	0.003414059	0.046003832	40714	1932	17/05/2020	19	19
0.004998568	0.002733592	0.030590196	0.019161178	0.004347713	0.050246023	38411	1958	17/05/2020	20	20
0.00657339	0.002613516	0.029646251	0.018769799	0.003062302	0.048574446	37880	1959	17/05/2020	21	21
0.005232955	0.002856637	0.027605733	0.018176303	0.003918396	0.046110676	39557	1998	17/05/2020	22	22
0.006049992	0.00273311	0.027357639	0.018786817	0.003529162	0.046436342	37686	1913	17/05/2020	23	23
0.005732302	0.002923474	0.025938664	0.018801949	0.003640011	0.044998567	34890	1691	18/05/2020	0	24
0.005842487	0.002804394	0.027225987	0.019669705	0.00447924	0.047518891	25674	1322	18/05/2020	1	25
0.007008193	0.002763794	0.027786003	0.021271345	0.004787287	0.04950153	20262	941	18/05/2020	2	26
0.006709135	0.003185145	0.026158851	0.021076172	0.003659528	0.047573868	14756	681	18/05/2020	3	27
0.005359704	0.003547973	0.026647543	0.019023175	0.004076395	0.045897184	13247	676	18/05/2020	4	28
0.004304262	0.002257973	0.02617838	0.016793678	0.004022015	0.043183743	14172	631	18/05/2020	5	29
0.005829771	0.003109211	0.036058211	0.018914367	0.003022844	0.055231679	23157	1143	18/05/2020	6	30
0.004093249	0.002974001	0.030955198	0.015605513	0.002974001	0.047264238	31271	1515	18/05/2020	7	31
0.003995709	0.002949853	0.028104049	0.015419684	0.002976669	0.044462322	37290	1777	18/05/2020	8	32
0.00412789	0.002676874	0.027219053	0.016136295	0.003527469	0.043905734	39972	1857	18/05/2020	9	33
0.00563836	0.002108257	0.026402236	0.016547362	0.003383016	0.043390861	40792	1889	18/05/2020	10	34
0.005073254	0.003058176	0.029989095	0.01671329	0.003295244	0.047081694	42182	1929	18/05/2020	11	35
0.003164014	0.002624414	0.024478183	0.014397488	0.003213068	0.039194526	40771	1866	18/05/2020	12	36
0.00668178	0.003054528	0.026273714	0.020641928	0.002720439	0.047106551	41905	1918	18/05/2020	13	37
0.007872355	0.002764696	0.022843888	0.023054755	0.002811555	0.046203229	42681	1929	18/05/2020	14	38
0.006386588	0.001945914	0.024797924	0.017139008	0.002394971	0.042261251	40084	1915	18/05/2020	15	39
0.006479171	0.002543674	0.025508735	0.020301401	0.003719524	0.046218084	41672	1939	18/05/2020	16	40
0.005153304	0.00246012	0.024860162	0.016702921	0.00297804	0.041770251	38616	1886	18/05/2020	17	41
0.005164807	0.002413704	0.025875941	0.016091357	0.00293278	0.042538282	38530	1921	18/05/2020	18	42
0.004874106	0.002302342	0.024590967	0.015724503	0.002816694	0.040927795	40828	1925	18/05/2020	19	43
0.005170399	0.002361481	0.02679659	0.015983494	0.002858634	0.043476099	40229	1945	18/05/2020	20	44
0.005880392	0.00216646	0.024997619	0.016022284	0.002666413	0.041638892	42004	1997	18/05/2020	21	45
0.00582348	0.002798296	0.024730885	0.017193133	0.002747876	0.042352585	39667	1978	18/05/2020	22	46
0.005752539	0.002418103	0.025555527	0.018199404	0.00404714	0.044340367	39287	1881	18/05/2020	23	47
0.004930021	0.0024924	0.025033552	0.017994577	0.004765687	0.043521131	36511	1751	19/05/2020	0	48
0.005005337	0.002134629	0.027786979	0.015678481	0.003533179	0.043833499	27171	1276	19/05/2020	1	49
0.005133905	0.003387319	0.027574891	0.019106595	0.006404149	0.047263682	18894	892	19/05/2020	2	50
0.004975759	0.002998214	0.028451135	0.019009952	0.005230926	0.047716254	15676	669	19/05/2020	3	51
0.00571594	0.002604732	0.023008465	0.018088416	0.004124159	0.041531004	13821	579	19/05/2020	4	52
0.004981973	0.003146509	0.031333989	0.019206817	0.005899705	0.051065225	15255	697	19/05/2020	5	53
0.004451605	0.002204604	0.030991648	0.013693984	0.003730869	0.045872727	23587	1159	19/05/2020	6	54
0.003154118	0.002170264	0.029313039	0.014265872	0.003472423	0.044475953	34558	1658	19/05/2020	7	55
0.003163419	0.002084981	0.028590601	0.012222302	0.002636183	0.041436001	41727	1884	19/05/2020	8	56
0.003959918	0.002076542	0.027646988	0.016201859	0.004539418	0.04423518	41415	1904	19/05/2020	9	57
0.005148684	0.002310629	0.024512759	0.018133414	0.005173799	0.04299779	39816	1859	19/05/2020	10	58
0.004120467	0.002447308	0.024398162	0.017380881	0.003720907	0.042178604	40044	1930	19/05/2020	11	59
0.003055622	0.002434949	0.023513965	0.014275483	0.004487945	0.038123657	41890	1912	19/05/2020	12	60
0.003691194	0.002436671	0.028902292	0.014668275	0.003305187	0.044077201	41450	1876	19/05/2020	13	61
0.003869017	0.002639131	0.028005534	0.01470739	0.003305319	0.043327867	39028	1923	19/05/2020	14	62
0.004440885	0.00262085	0.025480489	0.016914191	0.004562221	0.042710153	41208	1969	19/05/2020	15	63
0.004799097	0.002822998	0.024160158	0.016161664	0.003834572	0.040557072	42508	1896	19/05/2020	16	64
0.004881329	0.003137997	0.026423928	0.01912684	0.005055662	0.046023958	40153	1884	19/05/2020	17	65
0.005820578	0.00265022	0.026056373	0.017833259	0.003962946	0.044335463	40374	1871	19/05/2020	18	66
0.004215959	0.002887293	0.024605872	0.016531671	0.004292613	0.041418606	39137	1892	19/05/2020	19	67
0.004682988	0.002863174	0.028486157	0.017470216	0.004319026	0.046514449	41213	1902	19/05/2020	20	68
0.004526779	0.002534012	0.026078185	0.017221443	0.00393633	0.043717864	40647	1882	19/05/2020	21	69
0.00545477	0.002097988	0.028631371	0.017993336	0.004862397	0.047192398	40515	1918	19/05/2020	22	70
0.006281438	0.002477539	0.02785355	0.018318777	0.003478566	0.046622788	39959	1889	19/05/2020	23	71
0.005511152	0.002510315	0.025911071	0.018235854	0.004270422	0.044348905	34657	1628	20/05/2020	0	72
0.005854509	0.002657366	0.027487128	0.0173144	0.003778442	0.045092177	24084	1156	20/05/2020	1	73
0.004582704	0.002749623	0.024369204	0.016982963	0.00323485	0.04151391	18548	877	20/05/2020	2	74
0.005465247	0.002942825	0.032371076	0.021300448	0.00434417	0.053811659	14272	679	20/05/2020	3	75
0.004720052	0.003092448	0.022623698	0.017089844	0.00390625	0.039794922	12288	569	20/05/2020	4	76
0.005197921	0.003865121	0.033919765	0.018925763	0.003798481	0.053112088	15006	656	20/05/2020	5	77
0.004757177	0.00293704	0.031066435	0.016257136	0.003267974	0.047654505	24174	1094	20/05/2020	6	78
0.005682832	0.002886046	0.030288605	0.01746504	0.003183576	0.048229694	33610	1575	20/05/2020	7	79
0.004223838	0.002431907	0.027109359	0.015999386	0.003046283	0.043364735	39064	1812	20/05/2020	8	80
0.003637713	0.00210344	0.025983667	0.013932195	0.002969562	0.040188072	40410	1855	20/05/2020	9	81
0.004334634	0.002624862	0.023623754	0.016086307	0.003275057	0.040119443	41526	1901	20/05/2020	10	82
0.00456052	0.002890822	0.025917711	0.017145563	0.004435916	0.043387245	40127	1872	20/05/2020	11	83
0.00464876	0.003615702	0.025851043	0.01766037	0.003394333	0.043978749	40656	1873	20/05/2020	12	84
0.005433127	0.004366812	0.025591551	0.018889002	0.003224332	0.044962933	39388	1891	20/05/2020	13	85
0.003960304	0.003191539	0.021968038	0.015561664	0.003191539	0.037832549	42926	1903	20/05/2020	14	86
0.00550669	0.00341365	0.024867316	0.021528418	0.004485087	0.046719657	40133	1874	20/05/2020	15	87
0.005098197	0.00276257	0.02529007	0.019790045	0.004344769	0.045331257	39818	1841	20/05/2020	16	88
0.006625508	0.002986498	0.026652613	0.02065452	0.004567585	0.047884355	39846	1831	20/05/2020	17	89
0.005081376	0.002430223	0.024670447	0.017968923	0.004271301	0.042860299	40737	1883	20/05/2020	18	90
0.004702662	0.002214481	0.024608111	0.016048768	0.003284399	0.040905698	40190	1870	20/05/2020	19	91
0.005428491	0.002727109	0.025521624	0.01821503	0.00342175	0.043993928	38869	1897	20/05/2020	20	92
0.005161061	0.002974601	0.026771413	0.018813719	0.003889863	0.045813948	39333	1918	20/05/2020	21	93
0.00518888	0.002281102	0.026470809	0.017847743	0.003509388	0.044669491	39893	1899	20/05/2020	22	94
0.004868209	0.002528241	0.02654653	0.018558365	0.004491662	0.045535234	37180	1794	20/05/2020	23	95
0.004971928	0.002765286	0.024775844	0.018519036	0.004050166	0.04354627	35801	1680	21/05/2020	0	96
0.004904714	0.003219888	0.024748212	0.018158673	0.00329477	0.043168969	26709	1283	21/05/2020	1	97
0.005374122	0.004074883	0.027520227	0.019252347	0.004074883	0.047126912	16933	862	21/05/2020	2	98
0.005290194	0.002146745	0.023077513	0.016637277	0.003986813	0.039868128	13043	640	21/05/2020	3	99
0.005444342	0.001591423	0.022614959	0.014657844	0.003015328	0.037524081	11939	558	21/05/2020	4	100
0.004341909	0.002786598	0.025792236	0.015812326	0.003240231	0.041863781	15431	673	21/05/2020	5	101
0.004113966	0.001794389	0.032430303	0.016718456	0.003763841	0.049280056	22849	1037	21/05/2020	6	102
0.005992245	0.003554224	0.028698155	0.020032899	0.003319234	0.048848549	34044	1574	21/05/2020	7	103
0.005303597	0.003037103	0.023730197	0.016885383	0.002538474	0.040978219	44121	1895	21/05/2020	8	104
0.004682242	0.003536068	0.025947422	0.017095059	0.003072721	0.043359508	41006	1859	21/05/2020	9	105
0.004992408	0.00294483	0.027538766	0.017024801	0.003542999	0.044747619	43466	1926	21/05/2020	10	106
0.004907043	0.0022577	0.027253669	0.016379847	0.003064022	0.043817817	43407	1943	21/05/2020	11	107
0.005851801	0.003736692	0.030457569	0.018589457	0.003713191	0.049352542	42551	1937	21/05/2020	12	108
0.005771393	0.002898189	0.027083073	0.017763898	0.003997502	0.045021861	40025	1904	21/05/2020	13	109
0.004803441	0.002079101	0.026239694	0.016895686	0.003393476	0.043374358	41845	1963	21/05/2020	14	110
0.005072586	0.002415517	0.02867219	0.01746419	0.004033914	0.046474553	41399	1986	21/05/2020	15	111
0.006823649	0.002752591	0.026091784	0.019777017	0.003307735	0.046192635	43232	1941	21/05/2020	16	112
0.00543347	0.002463173	0.027553731	0.016276262	0.003163487	0.044095629	41410	1940	21/05/2020	17	113
0.005305173	0.002527464	0.025950302	0.016290884	0.003228147	0.042466405	39961	1878	21/05/2020	18	114
0.006594941	0.002586251	0.028914292	0.018233073	0.003569027	0.047328402	38666	1893	21/05/2020	19	115
0.005838967	0.00309875	0.027479	0.018899816	0.003815816	0.046558082	39048	1885	21/05/2020	20	116
0.006105767	0.002018641	0.025395006	0.016323581	0.00316503	0.041967801	40126	1948	21/05/2020	21	117
0.005336292	0.002271887	0.02356422	0.016959899	0.004015428	0.040656205	37854	1943	21/05/2020	22	118
0.005812893	0.002059276	0.022573834	0.016578474	0.004092485	0.039334776	38363	1899	21/05/2020	23	119
0.006163454	0.002280749	0.025902797	0.017811567	0.003393972	0.043877274	36830	1877	22/05/2020	0	120
0.007102934	0.003105108	0.0291492	0.021658128	0.005472753	0.05092377	25764	1274	22/05/2020	1	121
0.007804261	0.003743936	0.031164311	0.022727273	0.005536807	0.054049779	18964	882	22/05/2020	2	122
0.004846644	0.002893519	0.026186343	0.01490162	0.002242477	0.041232639	13824	614	22/05/2020	3	123
0.006170886	0.003718354	0.029746835	0.01914557	0.003797468	0.049129747	12640	536	22/05/2020	4	124
0.005686764	0.004003946	0.032611849	0.017988743	0.002959438	0.050716648	17233	754	22/05/2020	5	125
0.005321895	0.00345526	0.030144168	0.018030899	0.00309782	0.04841336	25179	1117	22/05/2020	6	126
0.005911904	0.003663715	0.033417525	0.017707957	0.003080852	0.051403036	36029	1601	22/05/2020	7	127
0.004898197	0.002965395	0.026900368	0.015912521	0.003018348	0.043262993	37769	1787	22/05/2020	8	128
0.004700721	0.002892751	0.029530169	0.017549358	0.003591833	0.047344695	41483	1862	22/05/2020	9	129
0.005216418	0.002849945	0.030815033	0.016310848	0.003104405	0.047329449	39299	1936	22/05/2020	10	130
0.004535204	0.002180863	0.027632525	0.015142128	0.003469555	0.042898565	40351	1962	22/05/2020	11	131
0.003676564	0.002042536	0.021625348	0.013148824	0.002527638	0.034927362	39167	1927	22/05/2020	12	132
0.004444121	0.002768469	0.02649473	0.015833698	0.003302734	0.042498421	41178	1938	22/05/2020	13	133
0.003780673	0.002070942	0.02612758	0.016158162	0.004165964	0.042454307	41527	1964	22/05/2020	14	134
0.004170645	0.002085322	0.025174614	0.016506708	0.004321391	0.041957691	39802	1884	22/05/2020	15	135
0.004933972	0.001765588	0.028805689	0.016736806	0.003482804	0.045808543	41346	1872	22/05/2020	16	136
0.004884857	0.00194913	0.026662175	0.018312198	0.00462016	0.045888779	41557	1900	22/05/2020	17	137
0.004643768	0.002397597	0.026171668	0.016757944	0.003609015	0.044065316	39623	1861	22/05/2020	18	138
0.004930685	0.002477252	0.02665428	0.019746558	0.005121242	0.04718689	41982	1952	22/05/2020	19	139
0.006032771	0.003078451	0.028624628	0.019364449	0.004568024	0.048609732	40280	1907	22/05/2020	20	140
0.004877669	0.001919934	0.028331993	0.017201567	0.004125263	0.045896791	38543	1960	22/05/2020	21	141
0.005548497	0.002877959	0.028001763	0.017112189	0.003837279	0.046539967	38569	2000	22/05/2020	22	142
0.005770227	0.004438636	0.026977042	0.02054102	0.00434	0.047961926	40553	1985	22/05/2020	23	143
0.005450008	0.002801406	0.024193959	0.018642082	0.004151174	0.043447257	39266	1941	23/05/2020	0	144
0.005295439	0.002580688	0.027516171	0.018299427	0.004491068	0.046452391	29837	1435	23/05/2020	1	145
0.007203962	0.002611436	0.028995948	0.022737506	0.004187303	0.052273751	22210	1010	23/05/2020	2	146
0.005909122	0.002513075	0.025742036	0.018474496	0.003939415	0.045099504	14723	689	23/05/2020	3	147
0.006224066	0.002872646	0.024976061	0.019470156	0.003989786	0.044685605	12532	567	23/05/2020	4	148
0.006862884	0.002405547	0.029361823	0.020942408	0.003537569	0.051011745	14134	609	23/05/2020	5	149
0.007373795	0.004363192	0.031894934	0.02225228	0.002966971	0.054801693	22919	987	23/05/2020	6	150
0.005718015	0.002796855	0.030610025	0.016998664	0.003231921	0.048261288	32179	1486	23/05/2020	7	151
0.006009336	0.002837026	0.026539086	0.018543832	0.003713925	0.045366621	38773	1747	23/05/2020	8	152
0.005768863	0.002752777	0.023985063	0.017905017	0.00349483	0.042249138	41776	1919	23/05/2020	9	153
0.005719646	0.002997094	0.023176005	0.018920588	0.003683452	0.042531286	43709	1899	23/05/2020	10	154
0.00628639	0.001971746	0.023823332	0.017815305	0.003201188	0.041917001	43109	1864	23/05/2020	11	155
0.005825338	0.002765812	0.023081065	0.01852849	0.003989622	0.042172508	40856	1877	23/05/2020	12	156
0.006972277	0.00317784	0.02499585	0.020157943	0.003747006	0.045580667	42167	1882	23/05/2020	13	157
0.007098556	0.002664987	0.02289466	0.019987402	0.004239752	0.043269697	41276	1908	23/05/2020	14	158
0.007850297	0.00253309	0.027453218	0.019511639	0.003719763	0.047444089	43820	1928	23/05/2020	15	159
0.007527504	0.002726308	0.028541787	0.021086663	0.003546613	0.050207489	41448	1890	23/05/2020	16	160
0.005938716	0.002245733	0.023854676	0.018165486	0.003518315	0.042219782	40076	1823	23/05/2020	17	161
0.006556873	0.002407602	0.028327741	0.01967062	0.003560177	0.048203263	39043	1867	23/05/2020	18	162
0.005030365	0.002919175	0.025151823	0.017723565	0.003492585	0.043162092	38367	1861	23/05/2020	19	163
0.006182218	0.003326872	0.027217478	0.020956672	0.004741447	0.048331325	38174	1793	23/05/2020	20	164
0.005263586	0.002089155	0.023821798	0.01839542	0.004015519	0.042380009	36857	1790	23/05/2020	21	165
0.004720777	0.002118985	0.022799206	0.017139638	0.004398906	0.040260716	37282	1820	23/05/2020	22	166
0.004890113	0.002585577	0.026052498	0.018576808	0.00390647	0.045022764	35582	1716	23/05/2020	23	167
0.005121486	0.002650071	0.025190567	0.019384231	0.004436636	0.044932111	33584	1542	24/05/2020	0	0
0.006708158	0.001714307	0.025900943	0.019453658	0.004323035	0.045615473	26833	1286	24/05/2020	1	1
0.006379101	0.003341434	0.029515998	0.020808019	0.004353989	0.050779668	19752	948	24/05/2020	2	2
0.00713551	0.0019928	0.026420674	0.020377989	0.004114168	0.047055798	15556	723	24/05/2020	3	3
0.005961147	0.002384459	0.024896557	0.018444491	0.003857213	0.043411179	14259	636	24/05/2020	4	4
0.006364422	0.003221498	0.022786203	0.021293313	0.00353579	0.044315235	12727	544	24/05/2020	5	5
0.005079217	0.003355079	0.026840634	0.018779124	0.003914259	0.045806151	21460	898	24/05/2020	6	6
0.004920242	0.002757843	0.029646808	0.017393212	0.003415964	0.047322072	31909	1441	24/05/2020	7	7
0.003770434	0.002881689	0.02911314	0.016589911	0.003985888	0.045810778	37131	1719	24/05/2020	8	8
0.005005776	0.0027981	0.028468746	0.017379027	0.004107303	0.046001797	38955	1871	24/05/2020	9	9
0.004498166	0.002261647	0.028019299	0.016610544	0.004925366	0.044830879	39794	1849	24/05/2020	10	10
0.004440625	0.002554553	0.027527097	0.018741346	0.004774865	0.046626558	41886	1904	24/05/2020	11	11
0.004488286	0.0027127	0.026880395	0.016276202	0.003748459	0.043477189	40550	1842	24/05/2020	12	12
0.005	0.002668394	0.024818653	0.017124352	0.003704663	0.042202073	38600	1859	24/05/2020	13	13
0.005976298	0.003331468	0.026524592	0.020293983	0.003687503	0.047123748	39322	1861	24/05/2020	14	14
0.005546493	0.002785795	0.024419626	0.017919438	0.003413226	0.042590036	39845	1836	24/05/2020	15	15
0.005112729	0.001970271	0.022770351	0.016560255	0.003865722	0.039480247	40096	1880	24/05/2020	16	16
0.004782869	0.002391434	0.023398011	0.015000815	0.002989293	0.03867058	36798	1781	24/05/2020	17	17
0.004649913	0.002338395	0.02287327	0.016207499	0.003440398	0.039242037	37205	1820	24/05/2020	18	18
0.005795891	0.00284573	0.024071222	0.018301439	0.00404668	0.042555413	38303	1844	24/05/2020	19	19
0.005929014	0.003086336	0.02504264	0.018003628	0.003709018	0.043208707	36937	1830	24/05/2020	20	20
0.004900911	0.003267274	0.026700589	0.017889663	0.003910016	0.044991966	37340	1892	24/05/2020	21	21
0.005365063	0.002496614	0.026081645	0.018273087	0.004435473	0.044620329	37651	1947	24/05/2020	22	22
0.004604938	0.004500872	0.026953196	0.021021412	0.004370789	0.048312824	38437	1910	24/05/2020	23	23
0.004816173	0.004340156	0.025872931	0.017640635	0.002884104	0.043709574	35713	1778	25/05/2020	0	24
0.005227863	0.003965965	0.025093741	0.017414191	0.00324488	0.04283242	27736	1393	25/05/2020	1	25
0.005206891	0.003268155	0.024206503	0.017504016	0.004043649	0.041821304	18053	890	25/05/2020	2	26
0.004630635	0.003472976	0.026553795	0.01736488	0.003617683	0.044280443	13821	630	25/05/2020	3	27
0.004355078	0.004262417	0.025389177	0.018624907	0.003057821	0.044106746	10792	479	25/05/2020	4	28
0.005957387	0.00385478	0.025932156	0.019834595	0.002873563	0.045977011	14268	640	25/05/2020	5	29
0.005101421	0.004413134	0.028989028	0.017733511	0.002307786	0.046844002	24699	1169	25/05/2020	6	30
0.003310288	0.003808296	0.027917741	0.014910944	0.002460745	0.043121631	34136	1597	25/05/2020	7	31
0.003421974	0.003918291	0.027114571	0.015150724	0.002403218	0.042448148	38282	1793	25/05/2020	8	32
0.004463603	0.002678162	0.022879151	0.015278274	0.002321073	0.03825945	39206	1803	25/05/2020	9	33
0.00442954	0.002953027	0.02422483	0.015540929	0.002502565	0.039965965	39959	1921	25/05/2020	10	34
0.004278624	0.002396029	0.02241999	0.013422655	0.00202929	0.036013789	40901	1916	25/05/2020	11	35
0.004408542	0.002497324	0.022373987	0.014219459	0.002675705	0.036924724	39242	1930	25/05/2020	12	36
0.004468933	0.002386817	0.02117665	0.014041592	0.002412208	0.035624508	39383	1902	25/05/2020	13	37
0.005302558	0.001751524	0.021018283	0.014660012	0.003215125	0.035894237	41678	1938	25/05/2020	14	38
0.00536206	0.002318729	0.022969905	0.015723878	0.002922564	0.039007777	41402	1927	25/05/2020	15	39
0.00384537	0.001706224	0.021773454	0.013216869	0.002444739	0.035168585	39268	1913	25/05/2020	16	40
0.004401851	0.002188349	0.022638092	0.015167522	0.00337056	0.037981688	39756	1821	25/05/2020	17	41
0.004504155	0.00204499	0.024902281	0.014884419	0.003106314	0.040226761	38631	1893	25/05/2020	18	42
0.004615148	0.001999897	0.021537357	0.014435157	0.002794728	0.036434029	39002	1825	25/05/2020	19	43
0.004809017	0.002579837	0.024646212	0.016956794	0.004182843	0.042128992	39925	1937	25/05/2020	20	44
0.005219582	0.002005554	0.025506531	0.017047208	0.003702561	0.042810861	38892	1878	25/05/2020	21	45
0.007072692	0.00167649	0.022815979	0.017917485	0.003614931	0.040995416	38175	1923	25/05/2020	22	46
0.007428041	0.002730897	0.024687312	0.019471298	0.004123655	0.044595554	36618	1821	25/05/2020	23	47
0.008158008	0.002974913	0.024504692	0.021928479	0.00536711	0.046739864	32606	1586	26/05/2020	0	48
0.007534247	0.002523432	0.028442682	0.019899063	0.00519106	0.048702235	27740	1292	26/05/2020	1	49
0.007703392	0.002438484	0.024883618	0.01978497	0.003879406	0.045333629	18044	839	26/05/2020	2	50
0.006404235	0.003244813	0.031935787	0.022115959	0.004867219	0.054564085	11711	528	26/05/2020	3	51
0.006906226	0.001834466	0.025035071	0.017913025	0.003561023	0.043703464	9267	450	26/05/2020	4	52
0.006706352	0.003164795	0.026373295	0.020721875	0.005274659	0.047697988	13271	579	26/05/2020	5	53
0.007554803	0.003343929	0.03178797	0.020971804	0.005036536	0.053213888	24223	1109	26/05/2020	6	54
0.007881886	0.003369792	0.026330068	0.021618071	0.004769112	0.048433618	35017	1548	26/05/2020	7	55
0.005341693	0.003335423	0.02645768	0.016626959	0.00368652	0.043260188	39875	1861	26/05/2020	8	56
0.004583479	0.002880329	0.025396984	0.015754145	0.00375695	0.041551871	39926	1822	26/05/2020	9	57
0.004645638	0.002929919	0.022858651	0.01652369	0.003616207	0.039831068	37885	1851	26/05/2020	10	58
0.004008269	0.002420087	0.022562267	0.013688616	0.002823435	0.036679439	39668	1860	26/05/2020	11	59
0.003646286	0.002366464	0.020984256	0.012991403	0.002680382	0.034386168	41412	1923	26/05/2020	12	60
0.005165014	0.002885618	0.022842455	0.016780232	0.003370596	0.039913674	41239	1936	26/05/2020	13	61
0.004798838	0.002801484	0.024383284	0.017509273	0.004176286	0.042229774	38551	1952	26/05/2020	14	62
0.005020732	0.003272219	0.023380127	0.01783484	0.004171454	0.041539691	40034	1950	26/05/2020	15	63
0.005407783	0.002535707	0.023312979	0.015835231	0.003182571	0.03943283	38648	1933	26/05/2020	16	64
0.005906915	0.002393319	0.022914757	0.016371321	0.003233527	0.039515226	39276	1923	26/05/2020	17	65
0.00529128	0.002905016	0.024277637	0.016133216	0.003371894	0.040722104	38554	1922	26/05/2020	18	66
0.005627867	0.002880615	0.024085138	0.016936947	0.003840819	0.04142217	37492	1864	26/05/2020	19	67
0.005197478	0.00280458	0.025755821	0.016673099	0.003988164	0.042763412	38865	1919	26/05/2020	20	68
0.004679366	0.002741167	0.027245542	0.015256396	0.003156496	0.042695758	36116	1910	26/05/2020	21	69
0.00530209	0.003000207	0.026536313	0.016837368	0.00349162	0.043684047	38664	1920	26/05/2020	22	70
0.004423718	0.003117921	0.026702199	0.01526982	0.003197868	0.042371752	37525	1884	26/05/2020	23	71
0.00462164	0.00198906	0.024512241	0.01453769	0.002720332	0.039488695	34187	1698	27/05/2020	0	72
0.005412123	0.002605837	0.023011546	0.017278704	0.004490058	0.040771328	24944	1223	27/05/2020	1	73
0.006740196	0.003676471	0.027462121	0.019774955	0.005013369	0.047794118	17952	828	27/05/2020	2	74
0.006375383	0.002805168	0.022951377	0.018786127	0.00433526	0.042247535	11764	598	27/05/2020	3	75
0.005047138	0.003523474	0.025902295	0.020855157	0.004570993	0.047614513	10501	492	27/05/2020	4	76
0.004719342	0.004075795	0.028244548	0.018877369	0.003646764	0.047622453	13985	628	27/05/2020	5	77
0.004968246	0.002894544	0.029118244	0.014429516	0.002894544	0.043763771	23147	1098	27/05/2020	6	78
0.005169978	0.003186149	0.028705401	0.016351559	0.003306381	0.045567946	33269	1556	27/05/2020	7	79
0.005334985	0.002667492	0.029032796	0.016314574	0.003024746	0.045704623	41987	1883	27/05/2020	8	80
0.005119813	0.001987142	0.029269433	0.014751607	0.002688486	0.044371712	42775	1943	27/05/2020	9	81
0.005007052	0.002562294	0.024541608	0.016455101	0.003855195	0.041302304	42540	1929	27/05/2020	10	82
0.007328951	0.003165327	0.026199172	0.020014609	0.004480156	0.046457268	41070	1908	27/05/2020	11	83
0.0056899	0.002518481	0.02567451	0.017932514	0.00412751	0.043700301	42883	1944	27/05/2020	12	84
0.006499514	0.003446362	0.025558588	0.019591063	0.003862701	0.04547347	43234	1919	27/05/2020	13	85
0.006584018	0.004029683	0.024838703	0.020500738	0.00530685	0.045735803	45413	2000	27/05/2020	14	86
0.005656289	0.003193066	0.022169004	0.018656631	0.004470293	0.041053712	43845	1981	27/05/2020	15	87
0.005166779	0.003268288	0.024103624	0.01932135	0.004469864	0.043713352	41612	1989	27/05/2020	16	88
0.005118534	0.002767437	0.023168103	0.018441418	0.004187892	0.041854428	40832	1943	27/05/2020	17	89
0.005001282	0.003052065	0.02523724	0.018491921	0.00374455	0.044139523	38990	1915	27/05/2020	18	90
0.006202924	0.002953773	0.026633191	0.019593364	0.004356816	0.046398858	40626	1985	27/05/2020	19	91
0.006954705	0.003311764	0.027818821	0.021042442	0.005375248	0.049065063	39254	1967	27/05/2020	20	92
0.005731256	0.003490856	0.026546137	0.019720732	0.004585005	0.046553431	38386	1979	27/05/2020	21	93
0.006041121	0.003240945	0.024890456	0.021208743	0.004952164	0.04651404	38569	1985	27/05/2020	22	94
0.006002743	0.00279438	0.025873891	0.020802608	0.004010453	0.046935238	38649	1895	27/05/2020	23	95
0.00694356	0.002579946	0.02567206	0.019397375	0.003726589	0.04519684	31396	1593	28/05/2020	0	96
0.008492168	0.002226835	0.026155878	0.021060577	0.00381204	0.047367428	26495	1285	28/05/2020	1	97
0.008892523	0.003373026	0.029437318	0.02652425	0.005110645	0.0562171	19567	938	28/05/2020	2	98
0.004772004	0.002584836	0.021606575	0.015177625	0.002584836	0.037446978	15088	680	28/05/2020	3	99
0.003994567	0.003515219	0.022369577	0.017256531	0.004473915	0.040105457	12517	556	28/05/2020	4	100
0.004480107	0.002407222	0.024874624	0.019658977	0.005081912	0.045202273	14955	692	28/05/2020	5	101
0.005296981	0.003972736	0.02909445	0.019552093	0.003816943	0.049113924	25675	1142	28/05/2020	6	102
0.005347891	0.003593115	0.026906579	0.0201103	0.00417804	0.04740683	35902	1641	28/05/2020	7	103
0.005701816	0.00286264	0.023886621	0.018302126	0.00412971	0.042611103	42618	1892	28/05/2020	8	104
0.004367466	0.003369188	0.025730615	0.018717712	0.004816691	0.044797724	40069	1897	28/05/2020	9	105
0.005008008	0.002592979	0.022777538	0.015939192	0.003203091	0.038920101	39337	1916	28/05/2020	10	106
0.004730139	0.002983626	0.027725894	0.017028502	0.003784112	0.045021225	41225	1991	28/05/2020	11	107
0.00516974	0.002412545	0.02493784	0.016690874	0.002978755	0.041874892	40621	1993	28/05/2020	12	108
0.004482812	0.002305446	0.028408218	0.01608689	0.003432553	0.044853732	39038	1958	28/05/2020	13	109
0.004484089	0.002627772	0.022637416	0.016200579	0.004122469	0.039054966	41480	1973	28/05/2020	14	110
0.004603426	0.002767087	0.02749478	0.015898171	0.003295349	0.043644505	39753	1952	28/05/2020	15	111
0.005651341	0.002155172	0.02473659	0.016762452	0.003496169	0.041954023	41760	1972	28/05/2020	16	112
0.006228357	0.002068103	0.025226048	0.018661023	0.003775491	0.044199692	41584	1967	28/05/2020	17	113
0.006117936	0.002530713	0.024840295	0.019017199	0.003636364	0.044029484	40700	1965	28/05/2020	18	114
0.006796238	0.002357367	0.024978056	0.018708464	0.003360502	0.044087774	39875	1958	28/05/2020	19	115
0.005989518	0.002395807	0.028425256	0.018417769	0.003119541	0.047092588	40070	1971	28/05/2020	20	116
0.005147356	0.002674606	0.03095983	0.016148567	0.002699839	0.047789665	39632	1976	28/05/2020	21	117
0.004501429	0.001744936	0.02496017	0.013807754	0.003869206	0.039248413	39543	1991	28/05/2020	22	118
0.005297776	0.002252195	0.02648888	0.016789087	0.003250326	0.043661864	39073	1948	28/05/2020	23	119
0.004996511	0.003321703	0.030509421	0.018981158	0.004019539	0.049825541	35825	1792	29/05/2020	0	120
0.00635309	0.003235735	0.027582669	0.018664667	0.003077894	0.047154921	25342	1252	29/05/2020	1	121
0.005878363	0.003617454	0.023683021	0.019839475	0.003617454	0.044144246	17692	877	29/05/2020	2	122
0.006526994	0.003545528	0.026430298	0.023045931	0.005076551	0.050282031	12410	577	29/05/2020	3	123
0.005960265	0.003890728	0.024503311	0.020198675	0.003642384	0.045198675	12080	575	29/05/2020	4	124
0.005397914	0.002698957	0.023050551	0.018746809	0.002698957	0.042453862	13709	653	29/05/2020	5	125
0.005429969	0.003311896	0.029421959	0.017406709	0.003119344	0.047329303	25967	1166	29/05/2020	6	126
0.005682625	0.003892598	0.027248189	0.019775536	0.002500355	0.047478335	35195	1599	29/05/2020	7	127
0.004608863	0.002785035	0.028811554	0.017055257	0.00315473	0.046335091	40574	1876	29/05/2020	8	128
0.00498782	0.002389514	0.025681475	0.016193017	0.003271082	0.042152882	43105	1985	29/05/2020	9	129
0.005848087	0.002878355	0.027778412	0.019645917	0.003883495	0.047607082	43775	1951	29/05/2020	10	130
0.004436203	0.002276782	0.024152662	0.014834288	0.002887053	0.039292085	42604	1946	29/05/2020	11	131
0.005853659	0.002390244	0.025560976	0.017121951	0.003365854	0.042853659	41000	1914	29/05/2020	12	132
0.007718416	0.00354494	0.027529855	0.021546197	0.00354494	0.049277184	39775	1933	29/05/2020	13	133
0.005689017	0.003155044	0.02797307	0.019451966	0.004322659	0.047946737	40253	1918	29/05/2020	14	134
0.004803666	0.002931468	0.024141499	0.016997586	0.003842932	0.041385426	40594	1970	29/05/2020	15	135
0.005100765	0.002650398	0.025828874	0.016752513	0.002775416	0.042881432	39994	1889	29/05/2020	16	136
0.005018659	0.003654613	0.024218247	0.017655385	0.002933985	0.04205379	38855	1860	29/05/2020	17	137
0.004606555	0.003675175	0.024266224	0.016764839	0.003071037	0.041282787	39726	1883	29/05/2020	18	138
0.004940517	0.002654606	0.024456789	0.016812506	0.003342837	0.041613411	40684	1882	29/05/2020	19	139
0.006130085	0.002627179	0.02396306	0.017461455	0.004272484	0.04166335	37683	1858	29/05/2020	20	140
0.005788128	0.002530623	0.026060035	0.017229775	0.00352672	0.043774398	37145	1939	29/05/2020	21	141
0.004334486	0.001899381	0.030414455	0.015243754	0.003920518	0.045999123	41066	2000	29/05/2020	22	142
0.004701061	0.002025072	0.027796528	0.01533269	0.003254581	0.043466731	41480	1987	29/05/2020	23	143
0.004248225	0.00247365	0.029898903	0.016132502	0.00419445	0.046488492	37192	1796	30/05/2020	0	144
0.005140202	0.002570101	0.030511714	0.018682658	0.004810702	0.049688622	30349	1395	30/05/2020	1	145
0.005744629	0.003234371	0.027419744	0.018923485	0.00391021	0.046681149	20715	1000	30/05/2020	2	146
0.004338858	0.002916281	0.026815563	0.016288498	0.003556441	0.043459706	14059	651	30/05/2020	3	147
0.00622442	0.003410641	0.026347203	0.018758527	0.004263302	0.045276262	11728	507	30/05/2020	4	148
0.007174824	0.002770477	0.026639199	0.020814094	0.002912552	0.04752433	14077	594	30/05/2020	5	149
0.004797149	0.003746345	0.031021564	0.018868787	0.003289474	0.050073099	21888	1001	30/05/2020	6	150
0.005726942	0.003701946	0.028160101	0.01968043	0.003132416	0.047967094	31605	1430	30/05/2020	7	151
0.005308804	0.00239159	0.029250986	0.017477004	0.003390276	0.046885677	38050	1757	30/05/2020	8	152
0.004484086	0.002534484	0.02826924	0.017107764	0.003631135	0.045596335	41034	1897	30/05/2020	9	153
0.004188028	0.00247912	0.026764869	0.014345199	0.002816088	0.041350759	41547	1888	30/05/2020	10	154
0.00471423	0.001822512	0.025976866	0.016038103	0.00318332	0.042549572	41152	1946	30/05/2020	11	155
0.00486763	0.002036458	0.025952416	0.016391	0.003799732	0.042914618	40266	1905	30/05/2020	12	156
0.005485061	0.002628785	0.029118851	0.019412568	0.004853142	0.048961124	39562	1910	30/05/2020	13	157
0.00708502	0.00217241	0.027871038	0.019675126	0.004566999	0.04799052	40508	1904	30/05/2020	14	158
0.00708291	0.002485701	0.02846528	0.021061635	0.004704121	0.049714011	37414	1860	30/05/2020	15	159
0.008888889	0.002569043	0.029698137	0.024714194	0.005420681	0.054823378	38925	1918	30/05/2020	16	160
0.006652849	0.001867915	0.029988997	0.021058827	0.00386377	0.051380466	39081	1870	30/05/2020	17	161
0.005445776	0.001296613	0.027410404	0.016622582	0.003604585	0.044318241	38562	1860	30/05/2020	18	162
0.005911523	0.002613772	0.028433935	0.018491829	0.003419889	0.047243325	40937	1911	30/05/2020	19	163
0.007307108	0.003038081	0.028678435	0.020218951	0.003902362	0.04915929	38182	1893	30/05/2020	20	164
0.006388372	0.002172564	0.029691703	0.017768467	0.00349162	0.047951583	38664	1922	30/05/2020	21	165
0.006947346	0.001619306	0.029199749	0.019353322	0.00436168	0.048918721	38288	1860	30/05/2020	22	166
0.007298086	0.001729917	0.028165207	0.019731863	0.004378852	0.048221429	36996	1771	30/05/2020	23	167
