# Supplementary material for: Diurnal patterns in Twitter sentiment in Italy and United Kingdom are correlated
Source: Front Psychol. 2024 Jan 19;14:1276285. doi: 10.3389/fpsyg.2023.1276285 (PMC10836357; doi:10.3389/fpsyg.2023.1276285)
Supplement: Supplementary file 2 [file Data_Sheet_2.CSV]

anger	anx	posemo	negemo	sad	affect	word_count	volume	date	day_time	week_time
0.005743403	0.002626964	0.030629133	0.019564896	0.006296262	0.050687025	283978	17214	22/03/2020	0	0
0.005765046	0.002423057	0.029538431	0.019247298	0.006784558	0.049343489	218732	13074	22/03/2020	1	1
0.005599947	0.001958875	0.02657208	0.018758715	0.006972266	0.046016955	180716	10653	22/03/2020	2	2
0.004905599	0.001923511	0.025302566	0.018692916	0.007661772	0.044602227	154925	8977	22/03/2020	3	3
0.004658086	0.001780614	0.025462782	0.018454285	0.007564049	0.044586577	140401	7925	22/03/2020	4	4
0.004325022	0.002279218	0.026506206	0.017533502	0.006672891	0.044685029	145664	8212	22/03/2020	5	5
0.004511877	0.003036384	0.032010134	0.019337973	0.006699023	0.051922174	210777	11687	22/03/2020	6	6
0.003950124	0.002899594	0.03848344	0.016667758	0.005298468	0.055671554	305560	17280	22/03/2020	7	7
0.004297131	0.002848897	0.039607074	0.017230808	0.005060889	0.05726601	378392	21439	22/03/2020	8	8
0.00400656	0.002925049	0.039424267	0.016511382	0.004993409	0.056326129	422557	24085	22/03/2020	9	9
0.004353802	0.002573349	0.038621597	0.016351685	0.004648171	0.055419582	421241	24216	22/03/2020	10	10
0.004530641	0.002853421	0.037910418	0.016898646	0.004862268	0.055205108	419146	24234	22/03/2020	11	11
0.004799102	0.002852389	0.038574937	0.017097109	0.004740036	0.056058436	406326	23866	22/03/2020	12	12
0.005057663	0.002722783	0.037736037	0.017391002	0.004995499	0.055509969	402162	23823	22/03/2020	13	13
0.005169164	0.00269868	0.03578232	0.01734051	0.00496577	0.053499851	403160	23936	22/03/2020	14	14
0.005148272	0.002617165	0.03508621	0.017930364	0.005216612	0.053355742	395084	23642	22/03/2020	15	15
0.005482862	0.002659834	0.034814104	0.018031821	0.005161344	0.053194236	410552	24718	22/03/2020	16	16
0.006264108	0.002842833	0.034624248	0.019650583	0.005436418	0.054651053	425280	25450	22/03/2020	17	17
0.005718269	0.002859135	0.034674662	0.019253234	0.005690008	0.054370661	424604	25593	22/03/2020	18	18
0.005341678	0.002930224	0.035927817	0.018682844	0.005680418	0.054963615	422152	25713	22/03/2020	19	19
0.005616012	0.002902089	0.03641241	0.019016764	0.005891023	0.055793443	414529	25529	22/03/2020	20	20
0.006600256	0.00320472	0.035599307	0.020243559	0.005766051	0.056173123	408772	25259	22/03/2020	21	21
0.006565765	0.003204407	0.035528374	0.021018295	0.006249248	0.056844875	382286	23601	22/03/2020	22	22
0.006599587	0.003234436	0.033663667	0.021382539	0.006578307	0.055429232	328960	20180	22/03/2020	23	23
0.007005349	0.003171499	0.032330584	0.022274518	0.00718847	0.054951863	256661	15594	23/03/2020	0	24
0.00676126	0.002680528	0.030339358	0.022139531	0.007897728	0.052944025	208541	12492	23/03/2020	1	25
0.006244687	0.002593288	0.030330461	0.021425207	0.008042863	0.052244968	163499	9651	23/03/2020	2	26
0.006160401	0.002425298	0.029096379	0.020640221	0.007369451	0.050118026	138952	8093	23/03/2020	3	27
0.005919223	0.002488134	0.029001815	0.019286999	0.006537294	0.048637469	126199	7225	23/03/2020	4	28
0.005253486	0.002862432	0.031384283	0.01862289	0.005957139	0.050273605	146379	8280	23/03/2020	5	29
0.004789935	0.00336296	0.037144834	0.017232453	0.00483779	0.054707927	229857	13016	23/03/2020	6	30
0.004332743	0.003689352	0.036206662	0.016615128	0.004425484	0.05313479	345047	19437	23/03/2020	7	31
0.005545717	0.003447409	0.035561226	0.017061529	0.003989668	0.052942348	381736	21709	23/03/2020	8	32
0.0048509	0.003310932	0.036860582	0.015917015	0.003825858	0.053071154	415593	23961	23/03/2020	9	33
0.00455679	0.003320885	0.036103981	0.01609352	0.004055616	0.052496746	411035	23628	23/03/2020	10	34
0.004471298	0.003136728	0.035870235	0.015910126	0.004076772	0.052116439	410619	23702	23/03/2020	11	35
0.004679415	0.003175656	0.035775265	0.015958795	0.004063703	0.052098751	422275	24423	23/03/2020	12	36
0.004671623	0.00311117	0.036107094	0.015886927	0.004043547	0.052405436	410778	24227	23/03/2020	13	37
0.004651568	0.002958278	0.036590012	0.016218235	0.003954331	0.05323157	401585	23883	23/03/2020	14	38
0.004964471	0.002943581	0.036596679	0.01632258	0.004182191	0.053358039	398834	23708	23/03/2020	15	39
0.004860145	0.002788486	0.037235654	0.016319543	0.0042049	0.053993669	405955	24215	23/03/2020	16	40
0.004769667	0.002664777	0.037902197	0.016031184	0.004138909	0.054313725	423300	25370	23/03/2020	17	41
0.004945879	0.002867483	0.036499933	0.016413462	0.004109824	0.053279757	425809	26242	23/03/2020	18	42
0.004791208	0.002672195	0.036089497	0.015932594	0.004073441	0.052380974	437468	26870	23/03/2020	19	43
0.006237676	0.003203378	0.031821287	0.017714543	0.003813436	0.049965384	437663	28190	23/03/2020	20	44
0.005932674	0.003146336	0.030015045	0.016865775	0.00370402	0.047301164	480559	29480	23/03/2020	21	45
0.005469943	0.002992144	0.032269534	0.016275653	0.003815095	0.048992444	447171	27583	23/03/2020	22	46
0.006169039	0.003088416	0.030450379	0.017764236	0.004083255	0.048612031	384987	23648	23/03/2020	23	47
0.006401667	0.002534275	0.030265811	0.017993693	0.004540718	0.04866553	295548	18069	24/03/2020	0	48
0.00619219	0.002285159	0.027962529	0.017736103	0.004770212	0.046075706	220116	13348	24/03/2020	1	49
0.005494904	0.002354162	0.028964001	0.017539064	0.005372175	0.046860095	179257	10673	24/03/2020	2	50
0.005656604	0.001974415	0.026937117	0.016849189	0.005389963	0.04408469	157515	9281	24/03/2020	3	51
0.005595063	0.001900335	0.026538477	0.017063287	0.005396422	0.043939454	151026	8645	24/03/2020	4	52
0.004956001	0.002529866	0.028024457	0.016014799	0.004471927	0.044344684	173527	9820	24/03/2020	5	53
0.004508647	0.003106705	0.031990459	0.015312951	0.003559065	0.047647354	267486	15207	24/03/2020	6	54
0.004314975	0.003271653	0.031887022	0.014835786	0.003065564	0.047132409	388183	22224	24/03/2020	7	55
0.004450391	0.002949027	0.033730341	0.014230512	0.002823727	0.048394928	446927	25552	24/03/2020	8	56
0.004392416	0.002665312	0.034167692	0.014202368	0.003242499	0.048780107	448728	25869	24/03/2020	9	57
0.004476192	0.002427309	0.034134599	0.0143265	0.003291647	0.048911182	446585	25821	24/03/2020	10	58
0.004799558	0.00238197	0.034498495	0.014423163	0.003379281	0.049280066	449208	26083	24/03/2020	11	59
0.004593809	0.002436283	0.034545356	0.014366136	0.003451589	0.049387417	441246	26034	24/03/2020	12	60
0.005154674	0.002488386	0.034341512	0.015210512	0.003529106	0.049958972	449689	26477	24/03/2020	13	61
0.004948113	0.002618902	0.035057307	0.014746216	0.003303414	0.050256751	428042	25134	24/03/2020	14	62
0.004952218	0.002282447	0.034437285	0.014236475	0.003248452	0.049116416	433745	25661	24/03/2020	15	63
0.005014608	0.002461019	0.03335245	0.015177035	0.00364863	0.048933634	442906	26243	24/03/2020	16	64
0.005078569	0.002405756	0.033884802	0.01493723	0.003512134	0.049194566	445598	26590	24/03/2020	17	65
0.005099105	0.002500835	0.034422442	0.014988772	0.003702535	0.049768476	431056	26105	24/03/2020	18	66
0.005198445	0.002664768	0.03609529	0.015751288	0.003916915	0.052289576	442440	26939	24/03/2020	19	67
0.005106399	0.002804145	0.036235171	0.015540212	0.003736558	0.05222202	434357	26832	24/03/2020	20	68
0.005473881	0.002797868	0.035875307	0.016345187	0.004002074	0.05260756	418533	25827	24/03/2020	21	69
0.005333879	0.002948208	0.034611402	0.016262449	0.003853382	0.051305982	391085	24077	24/03/2020	22	70
0.005902215	0.002756596	0.033310134	0.01700458	0.004169845	0.050721973	329029	20262	24/03/2020	23	71
0.006611232	0.002753461	0.030909703	0.017877385	0.004113737	0.049192976	273474	16946	25/03/2020	0	72
0.006793586	0.002475905	0.02929122	0.017382628	0.004233752	0.047074841	214467	13098	25/03/2020	1	73
0.006880774	0.002974683	0.027115605	0.01794124	0.004150585	0.04570883	171783	10324	25/03/2020	2	74
0.006414516	0.002685146	0.024837603	0.017894194	0.004590515	0.043077612	147478	8746	25/03/2020	3	75
0.005756374	0.002198519	0.026264322	0.016554776	0.004535745	0.043096513	144188	8471	25/03/2020	4	76
0.005241246	0.002447154	0.028913588	0.016287513	0.004547369	0.045448913	161412	9252	25/03/2020	5	77
0.004450741	0.003030124	0.033559609	0.015426087	0.004029672	0.049355607	254115	14353	25/03/2020	6	78
0.004108098	0.002868077	0.037074112	0.014208228	0.003466999	0.051614137	355639	20304	25/03/2020	7	79
0.004313713	0.002827215	0.036428771	0.014496945	0.0034677	0.051348722	418433	23905	25/03/2020	8	80
0.004449398	0.002603175	0.036857543	0.013830521	0.003016268	0.051031924	433317	25002	25/03/2020	9	81
0.004558894	0.002773385	0.036411561	0.014428476	0.003282221	0.051229687	436290	25538	25/03/2020	10	82
0.004753724	0.00244909	0.037136387	0.014207835	0.003304716	0.051793147	449963	26466	25/03/2020	11	83
0.004535685	0.002831134	0.036220007	0.014713319	0.003296217	0.051276494	442932	25954	25/03/2020	12	84
0.004601553	0.002935316	0.035162161	0.015537087	0.003576703	0.051064451	438113	25737	25/03/2020	13	85
0.004408055	0.002506766	0.035496078	0.016152929	0.004125958	0.052038897	436020	25504	25/03/2020	14	86
0.004629619	0.002399955	0.036287677	0.017049441	0.004443435	0.053661804	440425	25934	25/03/2020	15	87
0.004508592	0.002332752	0.036495014	0.016245577	0.004220921	0.053085797	382381	22803	25/03/2020	16	88
0.004739419	0.002525554	0.037012331	0.01673216	0.004177214	0.054184351	343291	20404	25/03/2020	17	89
0.004818062	0.002502262	0.036953824	0.017117588	0.004187317	0.054444334	434407	26495	25/03/2020	18	90
0.004807186	0.002574053	0.038487235	0.017391444	0.00459211	0.056224174	437054	26914	25/03/2020	19	91
0.004668137	0.002532935	0.038789494	0.017128131	0.00467744	0.056289773	429936	26715	25/03/2020	20	92
0.004868699	0.002581598	0.038275103	0.017517818	0.004709576	0.056130168	421057	26049	25/03/2020	21	93
0.005684574	0.002746281	0.037601564	0.018933422	0.004863469	0.056979647	395808	24480	25/03/2020	22	94
0.006571344	0.002542072	0.03493188	0.02027029	0.004683524	0.055501915	346961	21203	25/03/2020	23	95
0.007337762	0.002428093	0.033968346	0.02138576	0.004531727	0.055696392	280467	17307	26/03/2020	0	96
0.008261275	0.003003265	0.033100205	0.022152524	0.004243145	0.055496113	217763	13380	26/03/2020	1	97
0.007205404	0.002381633	0.03178078	0.02090117	0.004037226	0.05303397	181808	11126	26/03/2020	2	98
0.006989996	0.002758552	0.033433398	0.021094808	0.003632301	0.05495884	160229	9719	26/03/2020	3	99
0.008341511	0.003828573	0.033081969	0.024572594	0.004157843	0.058403492	154888	9246	26/03/2020	4	100
0.007242831	0.003972618	0.034889947	0.023133301	0.003972618	0.058478084	173689	10073	26/03/2020	5	101
0.006092459	0.004309109	0.038208479	0.02106239	0.004210907	0.059922931	254577	14735	26/03/2020	6	102
0.005091754	0.003527818	0.039696922	0.017236386	0.003726413	0.057592533	362547	20916	26/03/2020	7	103
0.004841527	0.003591334	0.03869419	0.017718992	0.003876549	0.056819613	420735	24172	26/03/2020	8	104
0.004952925	0.002913214	0.03869689	0.016845477	0.003712965	0.055980271	433885	25401	26/03/2020	9	105
0.005146783	0.002973142	0.037753677	0.016739538	0.003652263	0.054915678	440275	25702	26/03/2020	10	106
0.005697292	0.002867825	0.038477593	0.016742142	0.003513142	0.055740953	443193	26220	26/03/2020	11	107
0.00555228	0.002745408	0.038269528	0.015873739	0.003371434	0.054587176	439279	26127	26/03/2020	12	108
0.005751298	0.002666636	0.037642979	0.01625936	0.00345675	0.054331848	435380	26117	26/03/2020	13	109
0.00588035	0.002837584	0.036946881	0.016570837	0.003390178	0.053918757	428886	25686	26/03/2020	14	110
0.005286558	0.002583725	0.036250026	0.015582518	0.003206751	0.05220132	436579	26185	26/03/2020	15	111
0.00555273	0.00244913	0.035701662	0.015878301	0.003384087	0.051917459	438523	26351	26/03/2020	16	112
0.005778039	0.002293521	0.035487186	0.015539681	0.00318053	0.051430671	440807	26560	26/03/2020	17	113
0.005959888	0.002526794	0.035671182	0.016073842	0.003396933	0.052188004	442458	26944	26/03/2020	18	114
0.005902364	0.002357248	0.03765819	0.015460773	0.00321695	0.053470239	432708	26926	26/03/2020	19	115
0.005194608	0.002010418	0.04862827	0.014788289	0.003085519	0.063852356	486466	30113	26/03/2020	20	116
0.006239304	0.002489821	0.040874365	0.01638016	0.00337045	0.057840098	440594	27057	26/03/2020	21	117
0.006738019	0.002530067	0.036802727	0.017084573	0.003310031	0.054424127	415404	25545	26/03/2020	22	118
0.006771184	0.002727859	0.034503959	0.01731983	0.003375899	0.052225352	361089	22327	26/03/2020	23	119
0.00743334	0.002586544	0.033118638	0.017966453	0.0033241	0.051503152	294215	18567	27/03/2020	0	120
0.00773163	0.002692036	0.033086953	0.018550808	0.003325707	0.052071549	235138	14573	27/03/2020	1	121
0.007542157	0.002485483	0.033082642	0.017414454	0.003342547	0.050957768	186684	11613	27/03/2020	2	122
0.007923131	0.002623239	0.032671787	0.017591131	0.002908115	0.050696167	168494	10347	27/03/2020	3	123
0.008654898	0.002213893	0.033493226	0.017983027	0.003003645	0.051942335	154479	9374	27/03/2020	4	124
0.007523932	0.002172403	0.03405786	0.016189994	0.002796454	0.050777708	169858	10049	27/03/2020	5	125
0.005325098	0.002511313	0.036603081	0.01495644	0.003128196	0.052033129	251263	14614	27/03/2020	6	126
0.004382818	0.002402763	0.039089397	0.01436096	0.003442848	0.053964837	359586	20890	27/03/2020	7	127
0.004271249	0.002688249	0.037915954	0.014793687	0.003579578	0.053101825	420720	24279	27/03/2020	8	128
0.004636347	0.002738732	0.037875215	0.0149406	0.003434751	0.053244309	441080	25778	27/03/2020	9	129
0.004702046	0.002630263	0.037330373	0.014988898	0.00355581	0.052729123	444062	26313	27/03/2020	10	130
0.005552734	0.003310327	0.03824335	0.016710351	0.003562003	0.055350487	441044	27239	27/03/2020	11	131
0.006268567	0.002802752	0.036957062	0.017158948	0.00364903	0.054423549	458478	27538	27/03/2020	12	132
0.00664697	0.002562016	0.036809187	0.016959697	0.003552037	0.054132337	448475	27028	27/03/2020	13	133
0.006496014	0.002416526	0.036768879	0.016438891	0.003507336	0.053607811	429956	25851	27/03/2020	14	134
0.006775108	0.002396186	0.037831874	0.016371274	0.003236793	0.054518376	437779	26178	27/03/2020	15	135
0.006673726	0.002408631	0.03927432	0.016751347	0.003653848	0.056330155	440084	26746	27/03/2020	16	136
0.006844063	0.002458903	0.038311599	0.016900083	0.003535678	0.0555928	435560	26671	27/03/2020	17	137
0.007022871	0.002377932	0.0389135	0.017431233	0.003845363	0.05671679	432729	26937	27/03/2020	18	138
0.006940357	0.002403055	0.038136045	0.017917476	0.003698434	0.056496128	431534	27042	27/03/2020	19	139
0.006675188	0.002304949	0.037833113	0.01774881	0.003923817	0.056009549	425606	26789	27/03/2020	20	140
0.007122083	0.002437465	0.037838049	0.018201692	0.004040483	0.056405727	409852	25902	27/03/2020	21	141
0.007050009	0.002493233	0.037609481	0.018391775	0.004335498	0.056379486	388652	24975	27/03/2020	22	142
0.007305016	0.002875663	0.035815078	0.019223571	0.004494709	0.055421873	336618	21326	27/03/2020	23	143
0.00696543	0.002725448	0.034202047	0.018588768	0.004565036	0.05331233	279954	17683	28/03/2020	0	144
0.007228317	0.002528331	0.033030837	0.019490722	0.004975394	0.053054314	221490	13888	28/03/2020	1	145
0.007780072	0.002926449	0.033662399	0.020260031	0.004957943	0.054537369	182132	11323	28/03/2020	2	146
0.008718604	0.002581378	0.033035184	0.021315728	0.004807816	0.054815561	154956	9469	28/03/2020	3	147
0.007953326	0.002809106	0.033597747	0.020932372	0.004670226	0.055101699	143462	8540	28/03/2020	4	148
0.007460922	0.002594247	0.034033889	0.019381321	0.004242743	0.053914357	152260	8925	28/03/2020	5	149
0.006082625	0.002376382	0.036788228	0.017036834	0.003921031	0.054350608	218820	12641	28/03/2020	6	150
0.005285265	0.002461804	0.036863611	0.015700345	0.003733948	0.053131821	315216	18288	28/03/2020	7	151
0.005252851	0.002381955	0.037753066	0.015408188	0.0034958	0.053775699	382459	22238	28/03/2020	8	152
0.00503487	0.002447839	0.038591868	0.015373392	0.003765353	0.054613217	416694	24625	28/03/2020	9	153
0.005247204	0.002324156	0.037467522	0.01547211	0.003740763	0.05348324	434136	25766	28/03/2020	10	154
0.005383871	0.002475845	0.037799739	0.01560449	0.003574688	0.053861698	435003	25996	28/03/2020	11	155
0.005430669	0.002398605	0.037511714	0.016080855	0.003777032	0.054105031	421495	25644	28/03/2020	12	156
0.005427929	0.002433043	0.036794653	0.016454991	0.004005237	0.053772905	414707	25324	28/03/2020	13	157
0.005289475	0.002321438	0.036537728	0.016427514	0.0040376	0.053419806	411383	25472	28/03/2020	14	158
0.005108016	0.002295655	0.036255598	0.015904729	0.003924512	0.052568771	406420	25218	28/03/2020	15	159
0.005256399	0.002091308	0.037719373	0.01558575	0.003720327	0.053782088	408835	25400	28/03/2020	16	160
0.005372208	0.002205955	0.038248139	0.015957816	0.003806452	0.054637717	403000	25419	28/03/2020	17	161
0.005499467	0.002197802	0.038501228	0.016309875	0.003780418	0.055232803	403130	25606	28/03/2020	18	162
0.005543706	0.002080147	0.038936735	0.016382103	0.003931403	0.055650857	397568	25478	28/03/2020	19	163
0.005507317	0.002121281	0.039212396	0.016629642	0.004255085	0.05620769	399287	25675	28/03/2020	20	164
0.00568978	0.002508483	0.038416609	0.01688127	0.003981257	0.055748188	377519	24327	28/03/2020	21	165
0.006427082	0.002810145	0.038033716	0.018591657	0.004181147	0.057061477	366885	23864	28/03/2020	22	166
0.007317904	0.002582967	0.036025908	0.019500345	0.004111046	0.055939166	331789	21266	28/03/2020	23	167
0.006791607	0.002960904	0.032928623	0.019497848	0.0046467	0.052840746	557600	35002	29/03/2020	0	0
0.008056917	0.002502288	0.033197023	0.020446625	0.004526662	0.054080984	221797	14261	29/03/2020	1	1
0.008821673	0.002661593	0.032625099	0.020455855	0.00367684	0.0535337	218666	14213	29/03/2020	2	2
0.009870715	0.002697729	0.030629508	0.022313417	0.004223774	0.053303003	174962	11208	29/03/2020	3	3
0.01120152	0.002703354	0.030452879	0.022730923	0.003673617	0.053612055	149444	9550	29/03/2020	4	4
0.010133047	0.002501987	0.030906897	0.020450063	0.003282018	0.051702823	135892	8500	29/03/2020	5	5
0.009425014	0.002792351	0.033315867	0.020959216	0.00376072	0.054619982	150769	9240	29/03/2020	6	6
0.007766795	0.003202309	0.033925362	0.01939548	0.003608573	0.053703208	209224	12361	29/03/2020	7	7
0.005928922	0.003135337	0.036288388	0.017128345	0.003718509	0.053799244	318945	18385	29/03/2020	8	8
0.0060376	0.003422014	0.037448504	0.017561033	0.00349629	0.055420709	376971	22005	29/03/2020	9	9
0.006052249	0.003113856	0.036397516	0.017398052	0.003655074	0.054136609	404643	24163	29/03/2020	10	10
0.005715698	0.003106203	0.037036773	0.017871954	0.004206564	0.055250956	420771	25280	29/03/2020	11	11
0.005657014	0.00281421	0.036470347	0.018012372	0.004367863	0.054813943	419656	25541	29/03/2020	12	12
0.005649499	0.002877865	0.03571739	0.017742808	0.004246782	0.05384166	414196	25218	29/03/2020	13	13
0.005745227	0.002930584	0.034925255	0.017946125	0.004386008	0.053241403	405380	24937	29/03/2020	14	14
0.00562524	0.00257054	0.034926902	0.016878216	0.003978098	0.052164495	400694	24794	29/03/2020	15	15
0.005853666	0.002689661	0.034596371	0.01713537	0.004117822	0.052044552	390012	24502	29/03/2020	16	16
0.005565341	0.00274719	0.035115374	0.017167404	0.004533877	0.052685733	394585	24652	29/03/2020	17	17
0.005659212	0.002631305	0.03586964	0.017587793	0.004982954	0.053917593	393341	24918	29/03/2020	18	18
0.005544503	0.003041499	0.036448127	0.017693048	0.004741747	0.054637289	401118	25378	29/03/2020	19	19
0.005578106	0.002753121	0.036558772	0.01725471	0.004433244	0.054271922	403542	25489	29/03/2020	20	20
0.005575217	0.002826076	0.035569575	0.017553983	0.00459045	0.053580038	389940	24751	29/03/2020	21	21
0.005464058	0.003027888	0.034687443	0.017932773	0.004888333	0.053139968	375179	23623	29/03/2020	22	22
0.007326073	0.002418986	0.036032381	0.019598298	0.004597577	0.0562497	332784	21046	29/03/2020	23	23
0.006847264	0.002710067	0.033770469	0.019292129	0.004396003	0.053469293	270473	16918	30/03/2020	0	24
0.006357472	0.003814483	0.029426011	0.020477978	0.005860118	0.050297547	231224	14206	30/03/2020	1	25
0.006762115	0.004182043	0.028888348	0.021576382	0.006365588	0.050988146	189142	11695	30/03/2020	2	26
0.006132663	0.004599497	0.025212059	0.021793275	0.006661341	0.047504641	170236	10290	30/03/2020	3	27
0.006240825	0.00450585	0.02441675	0.020940445	0.006132786	0.045871968	157351	9406	30/03/2020	4	28
0.005748272	0.004409292	0.02588902	0.020315127	0.006215358	0.046733512	160570	9473	30/03/2020	5	29
0.005049375	0.004048022	0.028778243	0.018157511	0.005507441	0.047441756	187746	10889	30/03/2020	6	30
0.004192048	0.003208957	0.0350611	0.015402993	0.004310761	0.050809102	269558	15374	30/03/2020	7	31
0.004090178	0.003087765	0.036531151	0.01489458	0.003787511	0.051750613	360131	20534	30/03/2020	8	32
0.004108625	0.002996909	0.037910272	0.015031797	0.003934531	0.053312641	402081	23189	30/03/2020	9	33
0.004217128	0.002554676	0.036971035	0.014536295	0.003784173	0.051909189	418057	24278	30/03/2020	10	34
0.00444859	0.002748703	0.037433028	0.01518771	0.004001127	0.05296403	422381	24794	30/03/2020	11	35
0.004418406	0.002701397	0.037066523	0.014924595	0.003912603	0.052317735	440883	25868	30/03/2020	12	36
0.004724432	0.002838896	0.037188127	0.015362053	0.003836982	0.052905631	424813	25308	30/03/2020	13	37
0.004740508	0.002858706	0.037312	0.015553667	0.00382601	0.0531753	416622	24924	30/03/2020	14	38
0.005169532	0.003152448	0.036491096	0.016235711	0.003906137	0.053147134	413964	24777	30/03/2020	15	39
0.004942489	0.002851625	0.036526319	0.015963699	0.003793986	0.052845858	407487	24679	30/03/2020	16	40
0.005018135	0.002748542	0.037668505	0.015908812	0.003704034	0.053943147	415493	25320	30/03/2020	17	41
0.005260116	0.002872701	0.038557114	0.016416829	0.003843274	0.055283649	410067	25140	30/03/2020	18	42
0.005278736	0.00264777	0.038962785	0.016289906	0.003958452	0.055629571	416577	25947	30/03/2020	19	43
0.00516592	0.00249118	0.038509583	0.015709927	0.003783255	0.054641461	419480	26015	30/03/2020	20	44
0.005406687	0.002468807	0.03808628	0.016195371	0.004085875	0.05465691	405054	25200	30/03/2020	21	45
0.005838248	0.002680566	0.037838309	0.017514743	0.004468466	0.055745518	389843	24520	30/03/2020	22	46
0.006397949	0.002762751	0.034989896	0.018490547	0.004424556	0.053857316	336983	21056	30/03/2020	23	47
0.007271221	0.002357831	0.03491977	0.020534019	0.004991736	0.056069362	268043	17384	31/03/2020	0	48
0.007263683	0.002932459	0.031420489	0.019920032	0.004457158	0.051736313	222339	13840	31/03/2020	1	49
0.007407836	0.002596501	0.031504988	0.019731097	0.004591586	0.051559925	172925	10898	31/03/2020	2	50
0.006768871	0.002874084	0.030916551	0.019863414	0.004324557	0.051102292	148917	9205	31/03/2020	3	51
0.006974047	0.003276145	0.030125473	0.020515447	0.004737231	0.050957237	132778	8164	31/03/2020	4	52
0.005697336	0.003140742	0.030314985	0.017752018	0.003960066	0.048385628	131816	7857	31/03/2020	5	53
0.005703002	0.003484523	0.033840525	0.01788141	0.00372844	0.052035542	172190	10135	31/03/2020	6	54
0.004468208	0.003039877	0.037065565	0.015247995	0.003380134	0.052706164	267445	15597	31/03/2020	7	55
0.004444006	0.002658518	0.037385415	0.014430348	0.00347804	0.052162158	355085	20655	31/03/2020	8	56
0.004243253	0.002457021	0.037536271	0.014536317	0.003549595	0.052453718	393566	22907	31/03/2020	9	57
0.004341019	0.002289557	0.038176916	0.014033155	0.00343674	0.052616516	415801	24420	31/03/2020	10	58
0.004429099	0.002346688	0.03785289	0.014919456	0.003890755	0.053207916	408661	24189	31/03/2020	11	59
0.004622015	0.002138188	0.037552978	0.014812378	0.003856844	0.052720529	419514	24826	31/03/2020	12	60
0.004746455	0.002373227	0.037338616	0.014956627	0.003692222	0.052685165	415468	24767	31/03/2020	13	61
0.004835992	0.002127164	0.036640091	0.01547181	0.004093288	0.052445998	416047	24858	31/03/2020	14	62
0.005183049	0.002173695	0.036992018	0.01564717	0.003965093	0.053055793	408061	24551	31/03/2020	15	63
0.005820741	0.002206951	0.035959032	0.016393799	0.004102076	0.052698499	413693	25012	31/03/2020	16	64
0.006064664	0.002218251	0.037638008	0.01627199	0.003682634	0.054264051	415192	25564	31/03/2020	17	65
0.005939265	0.002103388	0.036677525	0.016583092	0.003833437	0.053604675	409815	25320	31/03/2020	18	66
0.005875559	0.002140365	0.037757409	0.016348847	0.003890008	0.054673908	406940	25537	31/03/2020	19	67
0.005921736	0.002203323	0.039487156	0.017025902	0.004241276	0.057031058	411197	25910	31/03/2020	20	68
0.006232324	0.002175504	0.039275261	0.017436169	0.00435348	0.057178668	404504	25609	31/03/2020	21	69
0.006891202	0.00231177	0.038301174	0.018660211	0.004537918	0.057493274	385419	24536	31/03/2020	22	70
0.007326073	0.002418986	0.036032381	0.019598298	0.004597577	0.0562497	332784	21049	31/03/2020	23	71
0.007071079	0.002539415	0.034376809	0.019182406	0.003921362	0.053987128	285105	17706	01/04/2020	0	72
0.007602195	0.002272576	0.034763757	0.020429412	0.004393013	0.05609174	210334	13890	01/04/2020	1	73
0.007492795	0.002123155	0.033011821	0.019808269	0.00474034	0.053761101	170030	11091	01/04/2020	2	74
0.007215517	0.002326693	0.033446206	0.019181364	0.004639536	0.053673197	144411	9412	01/04/2020	3	75
0.007358604	0.002038006	0.033619328	0.018170928	0.004457167	0.052630351	128557	8199	01/04/2020	4	76
0.006742365	0.002214254	0.033780781	0.018112444	0.004213978	0.052812639	130518	8184	01/04/2020	5	77
0.005548147	0.002520862	0.036839469	0.016683829	0.003815054	0.054451741	177717	10692	01/04/2020	6	78
0.005375007	0.002518757	0.038449241	0.016643694	0.003548997	0.055615159	281488	16541	01/04/2020	7	79
0.004671861	0.002446779	0.038997064	0.016046005	0.003466045	0.055478352	369874	21792	01/04/2020	8	80
0.004535985	0.002346114	0.040233619	0.015800308	0.00348693	0.056455533	403220	23865	01/04/2020	9	81
0.004971174	0.00212466	0.039819921	0.015474162	0.003496184	0.055681479	415596	24873	01/04/2020	10	82
0.004856777	0.002133108	0.038440823	0.015609719	0.003668567	0.054527716	423326	25359	01/04/2020	11	83
0.004892755	0.00220873	0.037331724	0.015733704	0.003713834	0.053503446	429206	25553	01/04/2020	12	84
0.005404752	0.002168061	0.038115232	0.016259276	0.003532874	0.054706234	422036	25444	01/04/2020	13	85
0.005079263	0.002172115	0.036688019	0.015708965	0.003616266	0.052802194	424471	25667	01/04/2020	14	86
0.005230625	0.002179817	0.03709904	0.015815968	0.003371576	0.053263873	427100	25592	01/04/2020	15	87
0.005432891	0.002100247	0.036294533	0.016235171	0.003770097	0.052917768	425188	25617	01/04/2020	16	88
0.005191328	0.001978624	0.035433089	0.015842657	0.003554238	0.051637773	439194	26350	01/04/2020	17	89
0.005385736	0.002055897	0.036062566	0.016145325	0.003586529	0.052652344	420741	25670	01/04/2020	18	90
0.005492123	0.002049476	0.036712877	0.015905359	0.003490033	0.053075518	422059	25928	01/04/2020	19	91
0.005553043	0.002066752	0.038183183	0.015855525	0.003464637	0.054464569	415628	25772	01/04/2020	20	92
0.005734531	0.002040568	0.037682324	0.016227141	0.00375484	0.054352643	410670	25667	01/04/2020	21	93
0.006507202	0.002200332	0.037420846	0.017828263	0.003807486	0.055677515	394486	24844	01/04/2020	22	94
0.006703654	0.002503118	0.034415724	0.018485226	0.004048571	0.053313836	348765	21549	01/04/2020	23	95
0.00672049	0.002517615	0.0333387	0.021353483	0.003843216	0.055038141	291943	18393	02/04/2020	0	96
0.007356967	0.002093159	0.033455213	0.0186088	0.003656404	0.052474697	226452	14249	02/04/2020	1	97
0.007731973	0.002174617	0.033151932	0.019313458	0.004135068	0.052866267	182101	11545	02/04/2020	2	98
0.007819789	0.002397118	0.033209806	0.019047372	0.003498497	0.052607028	154352	9622	02/04/2020	3	99
0.007347226	0.002295092	0.033553799	0.018800686	0.003695611	0.052647788	136378	8303	02/04/2020	4	100
0.006301075	0.002473118	0.032057348	0.016738351	0.00325448	0.049154122	139500	8372	02/04/2020	5	101
0.005470339	0.0027849	0.033744806	0.016554681	0.003409292	0.0506476	180976	10575	02/04/2020	6	102
0.004797458	0.002466249	0.037011503	0.015504675	0.003120125	0.05295328	281399	16173	02/04/2020	7	103
0.004665368	0.002485774	0.037642095	0.01502622	0.003121489	0.053156129	385393	22102	02/04/2020	8	104
0.004771444	0.002232466	0.038347734	0.014946662	0.003398175	0.053868803	414340	24005	02/04/2020	9	105
0.005163589	0.002183231	0.037339628	0.015202191	0.003328066	0.052995969	422768	24644	02/04/2020	10	106
0.005326319	0.00210483	0.037695386	0.014822585	0.003027592	0.052915108	428063	25065	02/04/2020	11	107
0.005365106	0.002135603	0.037453617	0.015516596	0.003583546	0.05334695	440625	26071	02/04/2020	12	108
0.005198266	0.002186921	0.037290805	0.015527828	0.003782657	0.053213526	433029	25833	02/04/2020	13	109
0.004885105	0.002248442	0.037350027	0.015156767	0.00340386	0.052925055	432744	25777	02/04/2020	14	110
0.004950437	0.002139456	0.037874022	0.015364968	0.00331757	0.05363248	424407	25497	02/04/2020	15	111
0.005080706	0.002334315	0.038718726	0.015895352	0.003509667	0.054969961	427106	25710	02/04/2020	16	112
0.005656127	0.002444816	0.037886441	0.016963693	0.003726996	0.055276747	426617	25966	02/04/2020	17	113
0.005861921	0.002258167	0.037383134	0.016933922	0.003494338	0.054736097	429552	26310	02/04/2020	18	114
0.0054681	0.002247196	0.03917372	0.016550705	0.003420758	0.056059064	430314	26623	02/04/2020	19	115
0.004852866	0.002137355	0.042255445	0.015378032	0.003325534	0.057947593	439328	27535	02/04/2020	20	116
0.005312829	0.002219892	0.04022983	0.016847609	0.003441674	0.057503139	415786	26112	02/04/2020	21	117
0.005556299	0.00228745	0.039335227	0.017821296	0.00387107	0.057493569	403506	25312	02/04/2020	22	118
0.006486991	0.002614697	0.035953466	0.019983361	0.00365947	0.056260209	361801	22639	02/04/2020	23	119
0.007636073	0.002472599	0.035371409	0.020296068	0.00481638	0.056984288	279463	18064	03/04/2020	0	120
0.006796513	0.002441911	0.032040704	0.022206387	0.003854552	0.054538787	239976	15248	03/04/2020	1	121
0.006768312	0.002412826	0.030168071	0.022449096	0.003978321	0.053009832	193549	12304	03/04/2020	2	122
0.006533658	0.002913409	0.029060333	0.02327654	0.003165413	0.052656488	162696	10231	03/04/2020	3	123
0.006617413	0.002886247	0.02746328	0.023164327	0.002980878	0.050965575	147943	9073	03/04/2020	4	124
0.005792763	0.002550695	0.028057646	0.022083649	0.003040697	0.050335953	148979	8947	03/04/2020	5	125
0.004956907	0.002929308	0.034444278	0.019852538	0.003377671	0.054575798	200730	11722	03/04/2020	6	126
0.004717851	0.002805031	0.037775729	0.017218674	0.003150721	0.055294001	303740	17591	03/04/2020	7	127
0.004467329	0.00251944	0.039752311	0.016159788	0.003260151	0.056242727	390166	22681	03/04/2020	8	128
0.004280988	0.002377807	0.039576344	0.015615903	0.003504752	0.05552659	427705	24912	03/04/2020	9	129
0.004429978	0.002153814	0.039505061	0.015545321	0.003490426	0.055362028	433185	25543	03/04/2020	10	130
0.00483695	0.002286974	0.039189588	0.015700077	0.003698037	0.055159528	437259	25741	03/04/2020	11	131
0.004940491	0.002299176	0.038609272	0.016126163	0.00380915	0.055057046	438418	25920	03/04/2020	12	132
0.00505039	0.00234221	0.038282776	0.016498397	0.003918169	0.055094535	437194	26262	03/04/2020	13	133
0.005386197	0.002265789	0.038683747	0.016873491	0.003823664	0.055908865	429431	25798	03/04/2020	14	134
0.005398652	0.002116346	0.039452578	0.016290994	0.003861809	0.056105182	431404	26026	03/04/2020	15	135
0.005587396	0.002500052	0.038693937	0.016913074	0.004080865	0.056050382	430791	26059	03/04/2020	16	136
0.006444108	0.002448028	0.039115779	0.017825492	0.00405333	0.057360343	436678	26512	03/04/2020	17	137
0.005851208	0.002259613	0.039940441	0.017441833	0.004236179	0.058005452	420426	26087	03/04/2020	18	138
0.005440847	0.002212239	0.039973123	0.016795552	0.004237699	0.057481832	412252	26236	03/04/2020	19	139
0.005871989	0.002493122	0.040773278	0.017587006	0.004339431	0.05913501	414340	26439	03/04/2020	20	140
0.006037798	0.002447147	0.040485526	0.017632973	0.004293768	0.058979254	399649	25838	03/04/2020	21	141
0.006122755	0.00249254	0.039694483	0.017755472	0.004209394	0.058310968	386754	24863	03/04/2020	22	142
0.006684109	0.002639771	0.037561249	0.019202579	0.00438015	0.057736222	342454	22004	03/04/2020	23	143
0.007816907	0.002214617	0.037264394	0.020101111	0.004515743	0.057898398	288989	19194	04/04/2020	0	144
0.008470008	0.002177879	0.034242292	0.02101114	0.004873273	0.056982797	231877	15118	04/04/2020	1	145
0.009300882	0.002317193	0.031889503	0.021710977	0.00482704	0.05590697	186864	12195	04/04/2020	2	146
0.009530951	0.002273882	0.031568253	0.021359975	0.004505431	0.055673819	165356	10454	04/04/2020	3	147
0.009056152	0.001886698	0.030948974	0.021045587	0.004784382	0.05553301	140457	8911	04/04/2020	4	148
0.008985795	0.002170237	0.030194595	0.020838626	0.004921138	0.054597055	137773	8436	04/04/2020	5	149
0.006775322	0.002394971	0.035315869	0.017748955	0.004317775	0.055818187	175785	10433	04/04/2020	6	150
0.005773627	0.002524011	0.038371213	0.016392419	0.003826978	0.056413797	256338	15024	04/04/2020	7	151
0.004806821	0.002467735	0.039542241	0.014999386	0.003590496	0.055509424	342014	20237	04/04/2020	8	152
0.004454349	0.002509207	0.040691145	0.014554413	0.003536161	0.056017038	395344	23338	04/04/2020	9	153
0.00498024	0.00226596	0.040504651	0.015437769	0.003730307	0.056546676	410422	24794	04/04/2020	10	154
0.005330798	0.002105618	0.041835987	0.01551693	0.003625692	0.057987647	426953	25969	04/04/2020	11	155
0.005006693	0.002119995	0.040248266	0.015436291	0.003889497	0.056344165	410850	24991	04/04/2020	12	156
0.005179129	0.002150297	0.038687921	0.015955501	0.003812795	0.055278058	401805	24725	04/04/2020	13	157
0.00537798	0.002240186	0.038080601	0.016231118	0.003940783	0.055012416	391039	24490	04/04/2020	14	158
0.005638722	0.002181039	0.03816443	0.016768765	0.004289626	0.055540288	400268	25021	04/04/2020	15	159
0.005852373	0.002356311	0.037272329	0.017443143	0.004051071	0.055339856	403597	25156	04/04/2020	16	160
0.006278498	0.002353193	0.039725676	0.017621584	0.003878042	0.057941777	402007	25995	04/04/2020	17	161
0.005740067	0.002639871	0.038033983	0.01740077	0.004229389	0.056080732	393201	25243	04/04/2020	18	162
0.005761782	0.002387883	0.038556599	0.016950571	0.003928369	0.056161027	382347	24750	04/04/2020	19	163
0.006187895	0.002257781	0.038560796	0.017321904	0.00397737	0.056468148	380905	25071	04/04/2020	20	164
0.006326835	0.002331492	0.038988758	0.017505908	0.004181967	0.057015111	380443	24987	04/04/2020	21	165
0.006655212	0.002249387	0.038053683	0.018151785	0.004134942	0.056757855	376547	24528	04/04/2020	22	166
0.006650231	0.002260611	0.037436064	0.018780908	0.00444811	0.056810638	341943	22514	04/04/2020	23	167
0.007771518	0.002656356	0.034447968	0.021095632	0.005199826	0.056051589	283471	18075	05/04/2020	0	0
0.008593233	0.002358927	0.035922262	0.022101582	0.004808265	0.058644398	243331	16474	05/04/2020	1	1
0.009691132	0.002296038	0.036068754	0.022472896	0.004528703	0.059282622	205136	14259	05/04/2020	2	2
0.008332588	0.002073367	0.037885054	0.020851031	0.004884428	0.059652613	178936	11826	05/04/2020	3	3
0.007347778	0.002352737	0.032467768	0.019632683	0.004307318	0.053425223	138137	8934	05/04/2020	4	4
0.007247722	0.00212382	0.033713789	0.01964905	0.004232789	0.054595546	134663	8302	05/04/2020	5	5
0.006029368	0.002184368	0.034764669	0.017672945	0.004126029	0.053433993	156567	9538	05/04/2020	6	6
0.005473964	0.002451422	0.037395167	0.016492182	0.003628807	0.054621018	227623	13757	05/04/2020	7	7
0.005325789	0.002391171	0.037159413	0.016039476	0.0037265	0.053717494	322018	19146	05/04/2020	8	8
0.005444813	0.002281361	0.038292208	0.016247805	0.00348636	0.054981059	380913	22754	05/04/2020	9	9
0.005822767	0.002361046	0.036833299	0.016758267	0.003311852	0.053984664	407023	24305	05/04/2020	10	10
0.005888919	0.002360895	0.035752423	0.0171631	0.003617617	0.053215781	412979	24674	05/04/2020	11	11
0.006024979	0.002387026	0.035072417	0.017229584	0.003645284	0.052629393	409296	24618	05/04/2020	12	12
0.006232419	0.002253854	0.03459654	0.01796594	0.003833799	0.052921899	400647	24318	05/04/2020	13	13
0.005872519	0.002135923	0.034735381	0.017894061	0.004193207	0.053002341	394209	24071	05/04/2020	14	14
0.006237272	0.002081599	0.034383997	0.018611498	0.004178245	0.05346699	398732	24517	05/04/2020	15	15
0.005826771	0.002351634	0.035080202	0.018215199	0.004434225	0.053753771	401423	25051	05/04/2020	16	16
0.005979788	0.002087943	0.035460145	0.018365425	0.004738982	0.054194323	401352	25107	05/04/2020	17	17
0.006398821	0.002033695	0.035983276	0.018507631	0.004804162	0.054866864	396323	25044	05/04/2020	18	18
0.006705313	0.001865869	0.037760465	0.018638999	0.004846829	0.056766237	406245	25488	05/04/2020	19	19
0.006566369	0.001974137	0.039517555	0.018309253	0.004865726	0.058246996	402201	26105	05/04/2020	20	20
0.006931898	0.002164948	0.039644969	0.018658698	0.004604325	0.058700066	393543	25392	05/04/2020	21	21
0.007287941	0.002281375	0.038212378	0.020379243	0.005538628	0.059025056	385294	24758	05/04/2020	22	22
0.007536096	0.002520836	0.035937317	0.021223148	0.005540556	0.057679892	340760	21412	05/04/2020	23	23
0.007941847	0.002430292	0.034881198	0.020852772	0.004621894	0.056167951	276510	17564	06/04/2020	0	24
0.008163071	0.002663466	0.03236306	0.020163779	0.00438587	0.052980104	231653	15117	06/04/2020	1	25
0.008444814	0.00280648	0.032733806	0.021066361	0.004521833	0.054363492	197044	12861	06/04/2020	2	26
0.009500597	0.002577807	0.036564869	0.020903475	0.004172048	0.057949319	185041	12400	06/04/2020	3	27
0.006907053	0.002921951	0.028952007	0.017833504	0.004122283	0.047169617	145793	8891	06/04/2020	4	28
0.006293881	0.003090137	0.029984928	0.017912189	0.004430711	0.04837427	132033	7918	06/04/2020	5	29
0.005590324	0.002540559	0.032830149	0.016962609	0.003838215	0.050208884	182637	10761	06/04/2020	6	30
0.005224276	0.002492173	0.037382599	0.016884087	0.004237469	0.054676888	258409	15319	06/04/2020	7	31
0.004736981	0.002167624	0.037673302	0.01541036	0.003817908	0.053655914	346001	20280	06/04/2020	8	32
0.004518381	0.002298915	0.037748857	0.014859656	0.003518853	0.05299551	390184	22845	06/04/2020	9	33
0.004565473	0.002321841	0.037330322	0.014979543	0.00369295	0.052820671	409158	24115	06/04/2020	10	34
0.00516699	0.002352173	0.037773568	0.015576453	0.003947074	0.053861363	410684	24334	06/04/2020	11	35
0.005325317	0.002378297	0.037614514	0.015554948	0.003535439	0.053644629	406173	24319	06/04/2020	12	36
0.00508904	0.002405549	0.037846812	0.015422078	0.003411551	0.053701791	406560	24592	06/04/2020	13	37
0.005016993	0.002156908	0.037417994	0.014819082	0.003316402	0.052700873	401037	24321	06/04/2020	14	38
0.004857262	0.002234045	0.037345747	0.015682652	0.003761176	0.053636789	405990	24637	06/04/2020	15	39
0.005069565	0.002601164	0.037532484	0.015948724	0.003737022	0.054068805	406741	24887	06/04/2020	16	40
0.00548771	0.002301298	0.037973874	0.016084499	0.003958429	0.054655826	406727	25245	06/04/2020	17	41
0.005637989	0.002201877	0.038132947	0.016669588	0.003882906	0.055296229	405109	25333	06/04/2020	18	42
0.005856238	0.002495584	0.039331563	0.017124028	0.003999738	0.056934296	411527	25974	06/04/2020	19	43
0.006674245	0.00285707	0.0428328	0.020669005	0.005249197	0.063959773	430161	27706	06/04/2020	20	44
0.006844075	0.002772196	0.039958336	0.020128954	0.004770113	0.06053204	433952	27460	06/04/2020	21	45
0.007131043	0.002563034	0.038864689	0.019943689	0.004977084	0.059204828	396015	24922	06/04/2020	22	46
0.007037757	0.002669597	0.037124913	0.019625544	0.004608692	0.057198854	336755	21269	06/04/2020	23	47
0.006859987	0.002650941	0.035508187	0.020287816	0.005594027	0.056102575	277260	17972	07/04/2020	0	48
0.008032165	0.002412375	0.033237171	0.020907253	0.004520364	0.054526043	220115	13971	07/04/2020	1	49
0.008670825	0.002597737	0.032120666	0.021811629	0.004657204	0.054341848	170918	10897	07/04/2020	2	50
0.008763196	0.002475518	0.029992635	0.021543141	0.004671431	0.052033607	146636	9206	07/04/2020	3	51
0.008109837	0.002307306	0.029827447	0.020110873	0.004386165	0.05047136	131322	8230	07/04/2020	4	52
0.007997752	0.002585619	0.032135544	0.020636769	0.00436825	0.053254105	124535	7686	07/04/2020	5	53
0.006027815	0.002699903	0.035334911	0.017729183	0.00431555	0.05349887	186303	11084	07/04/2020	6	54
0.00588984	0.002727438	0.038811621	0.017580388	0.003807717	0.056826973	280483	16422	07/04/2020	7	55
0.005056737	0.00255935	0.039721112	0.016263996	0.003806696	0.05631917	371188	21791	07/04/2020	8	56
0.005005313	0.002257925	0.039614529	0.015665276	0.003851754	0.055661046	406568	23776	07/04/2020	9	57
0.004892068	0.002363341	0.039958677	0.015189139	0.003710397	0.055543305	417206	24562	07/04/2020	10	58
0.00545669	0.002200857	0.040179992	0.015807894	0.003703181	0.05633476	418019	24859	07/04/2020	11	59
0.005375902	0.002464257	0.03941119	0.015837509	0.00367583	0.055623537	413512	24747	07/04/2020	12	60
0.005197228	0.002359928	0.038897199	0.015704294	0.00360599	0.05499563	408487	24615	07/04/2020	13	61
0.005211137	0.002209817	0.037736498	0.015387603	0.003652712	0.053524769	406821	24506	07/04/2020	14	62
0.005286646	0.002329966	0.037441182	0.016051997	0.003664263	0.053884876	395714	23598	07/04/2020	15	63
0.005552568	0.002221514	0.036571034	0.016139432	0.003596273	0.053060847	410981	24778	07/04/2020	16	64
0.006420417	0.002201286	0.037163163	0.017116409	0.003746419	0.054622936	425206	25869	07/04/2020	17	65
0.006211596	0.002288734	0.038014965	0.017323185	0.003879858	0.055684566	418572	25864	07/04/2020	18	66
0.006210279	0.00240234	0.03763424	0.01728088	0.003928902	0.055336074	413347	25823	07/04/2020	19	67
0.005826925	0.002211644	0.038579275	0.016755767	0.003925302	0.055686562	409650	26268	07/04/2020	20	68
0.005806936	0.002152053	0.040446569	0.017057723	0.004263229	0.05789623	415882	26641	07/04/2020	21	69
0.006158997	0.002283186	0.038755561	0.017450068	0.004444059	0.056620986	392434	25533	07/04/2020	22	70
0.00662058	0.002582056	0.035312712	0.019282697	0.005110934	0.054970605	338490	21688	07/04/2020	23	71
0.007084704	0.002084377	0.035412627	0.018421683	0.004154229	0.054172023	275382	17727	08/04/2020	0	72
0.007283071	0.002935812	0.033401372	0.020394337	0.005263615	0.054056284	230260	15048	08/04/2020	1	73
0.006992672	0.003592272	0.033625583	0.020919387	0.005495003	0.054822119	187625	12228	08/04/2020	2	74
0.006825593	0.004063756	0.032535329	0.0210835	0.004980155	0.053941148	158228	10189	08/04/2020	3	75
0.006205473	0.004327851	0.031333644	0.019248951	0.004594181	0.050888874	150190	9463	08/04/2020	4	76
0.005541477	0.004561581	0.033113702	0.018847778	0.004703497	0.052387228	147975	9200	08/04/2020	5	77
0.004974929	0.00375568	0.034511125	0.017348598	0.004499961	0.05219269	204224	12102	08/04/2020	6	78
0.004396282	0.002995377	0.038831639	0.015508378	0.004268331	0.054782925	304803	17955	08/04/2020	7	79
0.004149388	0.002990457	0.037481601	0.015097151	0.004071781	0.053067676	386563	22453	08/04/2020	8	80
0.004316584	0.002790854	0.037944245	0.015162535	0.004074931	0.053613777	422093	24577	08/04/2020	9	81
0.004795912	0.002487632	0.0389333	0.014881535	0.003868873	0.054206147	429324	25105	08/04/2020	10	82
0.004507411	0.00272023	0.038948952	0.014947336	0.003725229	0.054281576	430846	25422	08/04/2020	11	83
0.004400334	0.00263883	0.037793527	0.015079028	0.004094185	0.053247246	437694	26014	08/04/2020	12	84
0.004567832	0.002424642	0.038851951	0.01504847	0.004000314	0.054292609	433466	25943	08/04/2020	13	85
0.00455871	0.002696965	0.036798638	0.015479551	0.004122437	0.05265847	428630	25928	08/04/2020	14	86
0.004591789	0.002857759	0.036557515	0.015264791	0.003942738	0.052180736	412911	25225	08/04/2020	15	87
0.005076818	0.002623406	0.037513324	0.015469365	0.003824843	0.053345646	435312	26960	08/04/2020	16	88
0.005320673	0.002196124	0.037794889	0.015345362	0.003704527	0.053461188	436223	27295	08/04/2020	17	89
0.005067068	0.002252295	0.038107881	0.015060586	0.003720458	0.053552191	419572	26197	08/04/2020	18	90
0.004863795	0.002182173	0.037370003	0.016435146	0.004200975	0.054218245	428472	27050	08/04/2020	19	91
0.005401202	0.002146298	0.038536452	0.016257972	0.004285505	0.055151352	423054	26878	08/04/2020	20	92
0.005355433	0.002047596	0.039162046	0.016383132	0.004310355	0.055852554	422935	26809	08/04/2020	21	93
0.005899787	0.002262305	0.037587315	0.016761395	0.004056898	0.054679159	393404	25208	08/04/2020	22	94
0.006640518	0.002388155	0.036256531	0.017880766	0.004275521	0.05454256	345455	22010	08/04/2020	23	95
0.006672408	0.002359224	0.037143312	0.018739914	0.004356605	0.056306583	276362	17821	09/04/2020	0	96
0.007731092	0.001969403	0.034333118	0.01844861	0.004223228	0.053010127	232050	14823	09/04/2020	1	97
0.008890286	0.001768469	0.033654179	0.019756782	0.004218757	0.05364001	187733	12006	09/04/2020	2	98
0.008271057	0.001947182	0.034930181	0.018358293	0.003793134	0.053669575	167935	10416	09/04/2020	3	99
0.008375603	0.002308128	0.035402817	0.01827153	0.003780078	0.053992233	144706	8887	09/04/2020	4	100
0.008101626	0.001824984	0.037171014	0.017793594	0.003493541	0.055297016	153426	9190	09/04/2020	5	101
0.006164711	0.002132083	0.03777453	0.016255927	0.003313894	0.054368117	207309	12103	09/04/2020	6	102
0.005114884	0.002252025	0.039274519	0.014535801	0.002990394	0.054199642	297954	17429	09/04/2020	7	103
0.004577102	0.002634191	0.038334542	0.014825832	0.003479959	0.053545291	381901	22023	09/04/2020	8	104
0.004480443	0.002240221	0.039029689	0.014017109	0.003401459	0.053445973	413352	24156	09/04/2020	9	105
0.004328517	0.002251016	0.037953076	0.013993819	0.003341353	0.052399443	426474	25135	09/04/2020	10	106
0.004479565	0.002123262	0.038849578	0.013869469	0.003312007	0.053194544	424818	25297	09/04/2020	11	107
0.004645451	0.002179949	0.038391713	0.014474955	0.003259477	0.053349553	430744	25684	09/04/2020	12	108
0.004258581	0.002047855	0.038011066	0.013669134	0.003099327	0.052187972	417510	25133	09/04/2020	13	109
0.00446617	0.002324723	0.039006639	0.014597044	0.003356862	0.053970237	414673	24774	09/04/2020	14	110
0.004438794	0.00221216	0.038294249	0.014474329	0.003324271	0.053212457	414527	24886	09/04/2020	15	111
0.004546929	0.002206174	0.038156235	0.01477752	0.00350152	0.053361531	416105	25370	09/04/2020	16	112
0.004883119	0.00213382	0.038174063	0.014800233	0.003261799	0.053345499	417561	25640	09/04/2020	17	113
0.004846616	0.002096678	0.039493435	0.014948135	0.003600137	0.054828243	416373	25829	09/04/2020	18	114
0.004739461	0.002034617	0.042573767	0.015218937	0.003860985	0.058130211	417769	26379	09/04/2020	19	115
0.004847502	0.002353618	0.043551443	0.015671768	0.004055831	0.059548914	420629	26738	09/04/2020	20	116
0.005051724	0.002320659	0.042799118	0.015911313	0.003922486	0.059123323	402041	25094	09/04/2020	21	117
0.006098753	0.00222849	0.040635197	0.017622052	0.004137888	0.058656113	388604	25079	09/04/2020	22	118
0.006724144	0.002309572	0.038726089	0.018615917	0.004183319	0.057751147	337292	21703	09/04/2020	23	119
0.00817922	0.002182089	0.034378737	0.020148194	0.004216056	0.05489543	276799	17756	10/04/2020	0	120
0.007232742	0.002193687	0.036048977	0.019481592	0.004575535	0.055929839	217898	14219	10/04/2020	1	121
0.006946593	0.001942875	0.036274238	0.019369054	0.003847761	0.056055746	184263	11899	10/04/2020	2	122
0.007394709	0.001895735	0.036166852	0.019837989	0.004194817	0.056307351	148755	9782	10/04/2020	3	123
0.006822041	0.001742109	0.037177197	0.019873221	0.004040522	0.057431048	136616	8614	10/04/2020	4	124
0.006850288	0.001712572	0.038349649	0.019466485	0.003858896	0.058242407	133717	8355	10/04/2020	5	125
0.005156236	0.002119001	0.039087417	0.017321474	0.004140202	0.056669691	184049	11036	10/04/2020	6	126
0.004631346	0.002453342	0.04181978	0.01594849	0.003854748	0.058138919	283287	16769	10/04/2020	7	127
0.004083678	0.002365351	0.041375086	0.014372426	0.0035825	0.056100193	377111	22022	10/04/2020	8	128
0.004393779	0.002591082	0.042349248	0.015002859	0.003560679	0.057674521	424919	24643	10/04/2020	9	129
0.004520318	0.002303756	0.040967394	0.015123563	0.003861775	0.056492508	435810	25795	10/04/2020	10	130
0.00492813	0.002292043	0.040172449	0.015671787	0.003760754	0.056178789	421458	25236	10/04/2020	11	131
0.00533952	0.002214234	0.038489625	0.015722702	0.003616034	0.054595063	425881	25582	10/04/2020	12	132
0.005229252	0.002170057	0.038162513	0.015729984	0.003713731	0.054286626	426256	25665	10/04/2020	13	133
0.006103132	0.002249406	0.039484507	0.016729057	0.003534781	0.056566083	416999	25644	10/04/2020	14	134
0.00553286	0.002080886	0.039238115	0.016108359	0.003582189	0.055678395	391660	23912	10/04/2020	15	135
0.005732652	0.002006925	0.040078886	0.016219331	0.003586633	0.05672295	402606	25242	10/04/2020	16	136
0.005729289	0.002069983	0.03868236	0.016716866	0.003741428	0.055836411	414013	25827	10/04/2020	17	137
0.006115855	0.001971305	0.039053485	0.016558966	0.003781541	0.055956227	415968	26118	10/04/2020	18	138
0.006357439	0.001948726	0.039352401	0.01716064	0.003983896	0.056977376	404880	25974	10/04/2020	19	139
0.00660772	0.002104274	0.040913385	0.017403996	0.003766201	0.058662262	400138	25987	10/04/2020	20	140
0.006853662	0.002031375	0.039959729	0.01788477	0.00387669	0.058211523	392345	25441	10/04/2020	21	141
0.007466379	0.002093902	0.037503042	0.018690014	0.003907013	0.056562096	373943	24160	10/04/2020	22	142
0.007542535	0.002289592	0.035837475	0.019610591	0.004099204	0.055838608	335431	21489	10/04/2020	23	143
0.008453146	0.002379705	0.03495954	0.022613973	0.004917455	0.058232787	221456	14480	11/04/2020	0	144
0.008139664	0.00222327	0.03402851	0.020134228	0.003956588	0.05461109	216348	14002	11/04/2020	1	145
0.008131868	0.002356248	0.033631485	0.020373115	0.004073601	0.054367493	195650	12570	11/04/2020	2	146
0.008034759	0.002776903	0.034097349	0.020905485	0.004074051	0.055317675	158810	10138	11/04/2020	3	147
0.007118535	0.002480183	0.034311475	0.019889419	0.00426838	0.054543461	145957	8986	11/04/2020	4	148
0.006549247	0.002698827	0.034074451	0.01946405	0.00424606	0.05386349	141543	8496	11/04/2020	5	149
0.006174559	0.002623027	0.037262071	0.018512071	0.003922934	0.056133937	172320	10276	11/04/2020	6	150
0.004886823	0.002554837	0.037180446	0.016964598	0.003955621	0.054483302	251288	14667	11/04/2020	7	151
0.0057808	0.002622099	0.037675266	0.01671878	0.00336464	0.054739211	344762	20126	11/04/2020	8	152
0.006011657	0.002751528	0.039324986	0.017165265	0.003552574	0.05682084	393236	23192	11/04/2020	9	153
0.005897706	0.00265565	0.037529981	0.016964917	0.003785202	0.05481694	416094	24658	11/04/2020	10	154
0.006029852	0.002709317	0.036752911	0.017188946	0.003921774	0.054261187	400839	24360	11/04/2020	11	155
0.005916194	0.002468429	0.037430725	0.017083136	0.003894744	0.054910617	398229	24307	11/04/2020	12	156
0.006510139	0.002450936	0.037144274	0.017688361	0.003946162	0.05519488	389239	24053	11/04/2020	13	157
0.006415769	0.002484093	0.03594243	0.01813514	0.004181346	0.054392809	396523	24651	11/04/2020	14	158
0.006489902	0.002165882	0.035823539	0.017969853	0.00423883	0.054162547	387371	24368	11/04/2020	15	159
0.006410716	0.002353074	0.036931469	0.018460608	0.0041653	0.055825268	390128	24885	11/04/2020	16	160
0.006786757	0.002387276	0.035745783	0.019599992	0.004663044	0.055824751	394592	25265	11/04/2020	17	161
0.006526022	0.00237474	0.036190928	0.019722457	0.005329627	0.056390396	387832	25005	11/04/2020	18	162
0.006448826	0.002199356	0.03691776	0.019155343	0.004739088	0.056484172	381930	24796	11/04/2020	19	163
0.006699232	0.002277015	0.036781164	0.020394924	0.005037347	0.057659404	386910	25149	11/04/2020	20	164
0.00691959	0.00243928	0.039285246	0.02033694	0.005093405	0.060083318	381670	25045	11/04/2020	21	165
0.007376956	0.002225235	0.036799196	0.020311478	0.004859073	0.057596581	362209	23530	11/04/2020	22	166
0.008247394	0.0021682	0.035548877	0.021640834	0.004748084	0.057731761	145743	9599	11/04/2020	23	167
0.009129933	0.002295721	0.034481194	0.021947391	0.004428812	0.05685596	264405	17248	12/04/2020	0	0
0.008375937	0.002319013	0.033916116	0.022077179	0.005050393	0.056520949	225527	14710	12/04/2020	1	1
0.00806359	0.002171808	0.032330946	0.022166666	0.005257198	0.055022785	182797	11634	12/04/2020	2	2
0.008080626	0.00195894	0.03165234	0.020594641	0.004871573	0.052749604	155186	9776	12/04/2020	3	3
0.008189145	0.002296427	0.032511049	0.021021693	0.004802276	0.054132124	138476	8536	12/04/2020	4	4
0.007454276	0.002246983	0.031614689	0.019809113	0.004558165	0.052080064	140188	8313	12/04/2020	5	5
0.007154278	0.002568956	0.03697063	0.019987302	0.004691137	0.057622216	170108	9971	12/04/2020	6	6
0.005694072	0.00252843	0.041692536	0.018520031	0.004795438	0.060633292	244816	14485	12/04/2020	7	7
0.005722215	0.002606128	0.043948387	0.018150983	0.004933557	0.062618225	337282	20202	12/04/2020	8	8
0.004985638	0.002334256	0.045260654	0.016672515	0.004221416	0.062315281	384705	23353	12/04/2020	9	9
0.005070432	0.002276471	0.044394828	0.016362894	0.004312418	0.061263065	411602	25319	12/04/2020	10	10
0.005234954	0.002036091	0.042258155	0.016625186	0.004532342	0.059276705	404206	25171	12/04/2020	11	11
0.005322288	0.002105408	0.04121388	0.016738508	0.004310466	0.058368871	391373	24410	12/04/2020	12	12
0.005903819	0.002188021	0.040525739	0.017888035	0.004869947	0.058802756	390764	24600	12/04/2020	13	13
0.006096327	0.001990047	0.039388212	0.018020836	0.004844989	0.057829666	380393	24211	12/04/2020	14	14
0.006142085	0.001950705	0.039306709	0.017374456	0.004750231	0.057100303	379350	24043	12/04/2020	15	15
0.006753203	0.002191199	0.038156109	0.018507162	0.00464411	0.057119985	389741	24855	12/04/2020	16	16
0.006621598	0.002150515	0.038745899	0.018159033	0.004575731	0.057326141	382234	24535	12/04/2020	17	17
0.00651492	0.002135863	0.039457126	0.017795284	0.004336125	0.057732711	372683	24050	12/04/2020	18	18
0.006960448	0.002194594	0.03904233	0.018875081	0.004567058	0.05830977	382303	24759	12/04/2020	19	19
0.007131084	0.002186268	0.038342761	0.018727007	0.004311879	0.057523372	379185	24580	12/04/2020	20	20
0.007261297	0.002039752	0.038025037	0.018687201	0.004235985	0.057181683	364260	23948	12/04/2020	21	21
0.007558395	0.002154744	0.037092383	0.019518625	0.00456414	0.057027964	357351	23346	12/04/2020	22	22
0.008382663	0.002245813	0.035578401	0.020624419	0.004648161	0.056618119	313027	20380	12/04/2020	23	23
0.008971897	0.002393239	0.035444124	0.021616114	0.004881767	0.057529357	272852	17430	13/04/2020	0	24
0.009886654	0.002149659	0.032426983	0.02254477	0.004472534	0.055429221	225152	14601	13/04/2020	1	25
0.010090304	0.001964531	0.032861739	0.021840022	0.004159239	0.055167467	186813	12174	13/04/2020	2	26
0.010389451	0.00164141	0.03119909	0.021276857	0.003903729	0.052814066	162665	10418	13/04/2020	3	27
0.009634035	0.001675794	0.030406755	0.01995265	0.003857893	0.05080866	140232	8843	13/04/2020	4	28
0.00995824	0.0018346	0.032644466	0.020087804	0.003776279	0.053103473	140085	8617	13/04/2020	5	29
0.008722332	0.001818847	0.033796859	0.018978772	0.003631884	0.053269567	172087	10202	13/04/2020	6	30
0.00725949	0.001826446	0.037282215	0.01757007	0.003673933	0.055294167	237620	13944	13/04/2020	7	31
0.006754924	0.003002873	0.037412596	0.018396453	0.003668808	0.056166681	324356	19000	13/04/2020	8	32
0.006058585	0.002316286	0.03893829	0.017411537	0.00382371	0.056770015	380782	22622	13/04/2020	9	33
0.006443032	0.002285602	0.03862125	0.016969607	0.003411162	0.055955372	406020	24557	13/04/2020	10	34
0.006693066	0.002385919	0.038219679	0.01746343	0.003914906	0.056042872	400265	24302	13/04/2020	11	35
0.007042288	0.002456152	0.037287063	0.01818393	0.003876965	0.055858937	404698	24661	13/04/2020	12	36
0.00741895	0.002284867	0.036557867	0.017996759	0.003690746	0.054949171	400461	24630	13/04/2020	13	37
0.007887523	0.002389848	0.035422057	0.018295669	0.003554001	0.05419467	389983	24096	13/04/2020	14	38
0.007691601	0.002423416	0.03633081	0.018945546	0.003886659	0.055743675	391596	24559	13/04/2020	15	39
0.007851115	0.002147776	0.036878324	0.019074729	0.00360713	0.056347543	387843	24461	13/04/2020	16	40
0.007676769	0.002060171	0.036258509	0.01896009	0.003924851	0.05567725	398996	25377	13/04/2020	17	41
0.007291019	0.00190523	0.037329712	0.018556168	0.004030392	0.056302729	391029	24998	13/04/2020	18	42
0.007019289	0.001951494	0.037651913	0.018172498	0.003958818	0.056194916	394057	25114	13/04/2020	19	43
0.006838467	0.001898571	0.038069442	0.017757829	0.004070577	0.056185833	387660	25189	13/04/2020	20	44
0.006939469	0.00196375	0.038062256	0.018199188	0.004187565	0.056678078	376830	24582	13/04/2020	21	45
0.007360198	0.002067955	0.038285399	0.018649241	0.004386	0.057364904	371865	24091	13/04/2020	22	46
0.008880929	0.002131299	0.035690754	0.021090272	0.004568837	0.057201719	323277	20866	13/04/2020	23	47
0.007386687	0.002099751	0.033520892	0.02014616	0.005741226	0.054117765	279557	17598	14/04/2020	0	48
0.009288719	0.002291901	0.033866092	0.021628647	0.004998393	0.05588138	214669	13856	14/04/2020	1	49
0.010992182	0.002245958	0.03442482	0.024722508	0.005487605	0.059741347	176762	11465	14/04/2020	2	50
0.010825652	0.002020004	0.032699222	0.025220631	0.006210368	0.058455906	152970	9641	14/04/2020	3	51
0.009536514	0.001561037	0.034122839	0.023805807	0.006712457	0.058482105	140932	8811	14/04/2020	4	52
0.007648623	0.001865178	0.03648233	0.021658338	0.006180143	0.058732236	143686	8682	14/04/2020	5	53
0.00676871	0.001902418	0.037145861	0.019193395	0.005266262	0.056857165	195015	11321	14/04/2020	6	54
0.00574287	0.002136362	0.038677837	0.016994131	0.004261559	0.056122316	268681	15600	14/04/2020	7	55
0.005514716	0.002144766	0.037697321	0.016021848	0.003806126	0.054108116	359946	20720	14/04/2020	8	56
0.004897081	0.002071745	0.038551593	0.014713925	0.00339746	0.053583085	396767	22954	14/04/2020	9	57
0.004994689	0.002166341	0.037507102	0.015194032	0.003552108	0.053118593	404830	23899	14/04/2020	10	58
0.004899191	0.002230685	0.037182977	0.015245461	0.003805862	0.052758638	408843	24286	14/04/2020	11	59
0.005301659	0.002323716	0.036859615	0.015272558	0.003462555	0.05260467	412701	24525	14/04/2020	12	60
0.005389213	0.002119658	0.036999018	0.015819708	0.003871646	0.053230813	405254	24420	14/04/2020	13	61
0.005223877	0.002191232	0.036442578	0.015305578	0.003619854	0.052111666	393386	23377	14/04/2020	14	62
0.005048916	0.002152212	0.036464395	0.015322386	0.003756541	0.052187864	381468	22757	14/04/2020	15	63
0.005036741	0.001917579	0.03712274	0.014641978	0.003572543	0.052153684	403634	24655	14/04/2020	16	64
0.005234536	0.002004149	0.037904344	0.01486269	0.003436376	0.053181435	412644	25192	14/04/2020	17	65
0.005376344	0.001956637	0.037662109	0.015008436	0.003434817	0.053005464	397110	24696	14/04/2020	18	66
0.005460812	0.001934659	0.038931909	0.015149028	0.003570913	0.054443997	402138	25241	14/04/2020	19	67
0.005214891	0.002006841	0.037208562	0.015343165	0.003613278	0.052949718	414582	26148	14/04/2020	20	68
0.005676562	0.00205392	0.03815464	0.016557057	0.004276276	0.055166727	397776	25293	14/04/2020	21	69
0.006068799	0.002121633	0.036719193	0.017426232	0.004536794	0.05464751	388380	24418	14/04/2020	22	70
0.007159926	0.002232282	0.034662709	0.019069388	0.004966234	0.054100186	336875	21099	14/04/2020	23	71
0.009307132	0.003227738	0.032562181	0.02365304	0.006123209	0.056569396	273876	17222	15/04/2020	0	72
0.007783448	0.002261741	0.03205108	0.021394366	0.006470469	0.053958048	222395	14035	15/04/2020	1	73
0.00825685	0.001880819	0.032850902	0.022167189	0.007396417	0.05555862	181304	11448	15/04/2020	2	74
0.008729599	0.001881982	0.033138141	0.02324502	0.00752157	0.056949028	157281	9877	15/04/2020	3	75
0.007577104	0.001819642	0.033599409	0.023072494	0.008849432	0.057318729	140687	8670	15/04/2020	4	76
0.007201135	0.001908478	0.035956013	0.022993969	0.009485633	0.059510465	140950	8408	15/04/2020	5	77
0.005376512	0.002281892	0.035041105	0.018645869	0.006856095	0.054135017	191946	11055	15/04/2020	6	78
0.004483992	0.002060401	0.035690339	0.016444795	0.005182433	0.052575152	286352	16258	15/04/2020	7	79
0.004462602	0.002109074	0.036405577	0.01562951	0.004634241	0.052427775	384529	22053	15/04/2020	8	80
0.004271641	0.002234359	0.037220428	0.015303018	0.004330764	0.05292499	405933	23462	15/04/2020	9	81
0.004438713	0.002111479	0.037895115	0.014809446	0.003978114	0.053123947	412507	24140	15/04/2020	10	82
0.00469365	0.002025577	0.037328494	0.015108452	0.004007013	0.05277536	407785	23904	15/04/2020	11	83
0.004876933	0.002129399	0.037966582	0.015433886	0.004132252	0.053738739	410914	24231	15/04/2020	12	84
0.005146999	0.002374404	0.037749577	0.015669589	0.003915554	0.053841937	406839	24291	15/04/2020	13	85
0.005148812	0.002103142	0.036319928	0.015714655	0.004045853	0.052418112	398927	23949	15/04/2020	14	86
0.005195886	0.002058311	0.037545548	0.015397503	0.004016405	0.053253982	389154	23086	15/04/2020	15	87
0.005407408	0.002078803	0.036760797	0.016055919	0.004165165	0.053177041	396863	24068	15/04/2020	16	88
0.005979084	0.002257785	0.03813229	0.01695177	0.004388094	0.055385588	407922	25138	15/04/2020	17	89
0.005772066	0.002025286	0.037351716	0.016214641	0.004050573	0.053949185	404881	25159	15/04/2020	18	90
0.006340566	0.002001765	0.038339225	0.017091425	0.004464528	0.0558596	405642	25541	15/04/2020	19	91
0.006620804	0.002307767	0.039024688	0.017749805	0.004476483	0.057245316	409920	26214	15/04/2020	20	92
0.006770112	0.002459756	0.038412802	0.018454595	0.004880958	0.057281212	389063	25231	15/04/2020	21	93
0.007586942	0.002542139	0.038655772	0.019579205	0.004781642	0.058642877	379995	24358	15/04/2020	22	94
0.008005351	0.002838949	0.03540514	0.02062021	0.005099817	0.056415782	330404	20995	15/04/2020	23	95
0.008730446	0.002567352	0.035425116	0.020814021	0.004504635	0.056557793	276160	18028	16/04/2020	0	96
0.009496822	0.003401376	0.031905356	0.024796255	0.007086575	0.057120589	221969	14182	16/04/2020	1	97
0.008939859	0.002697761	0.02968101	0.024014584	0.007229772	0.054011649	177184	11270	16/04/2020	2	98
0.007599293	0.002252859	0.028932486	0.021628758	0.006922779	0.05092249	152251	9586	16/04/2020	3	99
0.00696904	0.002595261	0.030433256	0.02176203	0.007175134	0.052538776	131008	8166	16/04/2020	4	100
0.005708701	0.002199072	0.030535255	0.019917516	0.006626832	0.050763752	135057	8390	16/04/2020	5	101
0.005744806	0.002489416	0.035959383	0.017979691	0.005051289	0.054373816	193218	11491	16/04/2020	6	102
0.004927443	0.002562687	0.041075912	0.016633157	0.004253782	0.058035482	287979	16830	16/04/2020	7	103
0.00542691	0.00249214	0.040590495	0.016500703	0.004018542	0.057394332	372772	22029	16/04/2020	8	104
0.005728063	0.00260674	0.040079531	0.01692569	0.004537032	0.057343445	413927	24065	16/04/2020	9	105
0.00569094	0.002616281	0.038919826	0.017126886	0.004821197	0.056382856	425413	24806	16/04/2020	10	106
0.00564029	0.002506533	0.038381428	0.017131523	0.004721938	0.055915322	422496	24823	16/04/2020	11	107
0.006107977	0.002528483	0.037726835	0.017436048	0.004416107	0.0554938	429111	25370	16/04/2020	12	108
0.006209722	0.002443091	0.03730814	0.017858286	0.004620526	0.055491382	421597	25280	16/04/2020	13	109
0.006228029	0.002650276	0.036743452	0.017869543	0.004447563	0.05497101	416183	24954	16/04/2020	14	110
0.005845151	0.002493833	0.037365726	0.017021946	0.004230917	0.054734106	407004	24696	16/04/2020	15	111
0.005633482	0.002416079	0.037463747	0.016307321	0.004195455	0.054151153	413066	25086	16/04/2020	16	112
0.006370434	0.00213356	0.03703135	0.017026603	0.0039949	0.054418587	429798	26413	16/04/2020	17	113
0.006216334	0.002491872	0.037535789	0.017440675	0.004170913	0.055335566	412140	25696	16/04/2020	18	114
0.005988612	0.002446187	0.039179689	0.017063474	0.004291599	0.056642883	417793	26209	16/04/2020	19	115
0.00554126	0.002255056	0.041554804	0.016059435	0.004068855	0.057916152	430588	27010	16/04/2020	20	116
0.005886683	0.002121973	0.042135609	0.016454552	0.00393763	0.058950822	404812	25923	16/04/2020	21	117
0.006618747	0.002324504	0.040498789	0.017412599	0.004095681	0.058308513	377715	24134	16/04/2020	22	118
0.007818048	0.00238961	0.037618071	0.019443014	0.004157434	0.057442081	328087	21133	16/04/2020	23	119
0.007703861	0.002718148	0.038130999	0.019649791	0.004216426	0.058202066	272980	17798	17/04/2020	0	120
0.008376406	0.002728543	0.035147186	0.021056368	0.004995674	0.05651412	225395	14680	17/04/2020	1	121
0.008752279	0.002448713	0.033806145	0.020862182	0.005138021	0.055031892	187037	12021	17/04/2020	2	122
0.008841138	0.002317077	0.033862982	0.021332643	0.005475551	0.055467461	154505	9897	17/04/2020	3	123
0.008387841	0.002226537	0.031799334	0.020520645	0.005431291	0.052684985	136984	8638	17/04/2020	4	124
0.008066336	0.002358748	0.03190862	0.020194961	0.00584591	0.052416625	137361	8485	17/04/2020	5	125
0.006426755	0.002140573	0.037789922	0.017663502	0.005076935	0.055851318	198545	11915	17/04/2020	6	126
0.005390413	0.002242946	0.039648739	0.015310107	0.003731567	0.055252565	299606	17521	17/04/2020	7	127
0.005375742	0.002191468	0.039519388	0.014777427	0.003192091	0.05472677	383761	22573	17/04/2020	8	128
0.005374266	0.002237077	0.039316875	0.014893847	0.003211598	0.054541963	416615	24616	17/04/2020	9	129
0.005186651	0.002181258	0.038175538	0.014639552	0.003212014	0.053190765	425901	25316	17/04/2020	10	130
0.004981737	0.002354189	0.037681159	0.015100742	0.003735124	0.053114175	424350	25401	17/04/2020	11	131
0.004885473	0.00231392	0.038081879	0.015288572	0.00354483	0.053771213	419202	25185	17/04/2020	12	132
0.004978549	0.002256169	0.037352407	0.01538495	0.003212747	0.053070709	413976	24982	17/04/2020	13	133
0.005069782	0.002198037	0.036969181	0.015233581	0.00330069	0.052522653	412641	24854	17/04/2020	14	134
0.005765663	0.002067563	0.038074841	0.01553611	0.003235518	0.05397386	391282	23600	17/04/2020	15	135
0.005599205	0.001988457	0.03882584	0.015939182	0.003649547	0.05509724	412380	25219	17/04/2020	16	136
0.006127215	0.002142383	0.038043957	0.01651063	0.003734887	0.054887846	420093	25892	17/04/2020	17	137
0.006555557	0.002152716	0.038583298	0.017333749	0.003842745	0.056238494	410644	25553	17/04/2020	18	138
0.006043474	0.002184448	0.038745217	0.016353371	0.003626584	0.055450999	400101	25544	17/04/2020	19	139
0.00608452	0.002238386	0.039012219	0.016448894	0.0035196	0.055877382	401182	25863	17/04/2020	20	140
0.006543493	0.002348472	0.041049389	0.017509193	0.003761782	0.058938987	378544	24778	17/04/2020	21	141
0.006839553	0.002615685	0.0401363	0.018896825	0.004256632	0.059429027	366252	23758	17/04/2020	22	142
0.007257719	0.002341687	0.038645387	0.018621698	0.003943099	0.057699164	330958	21492	17/04/2020	23	143
0.008322355	0.002527768	0.036377723	0.0213932	0.004902013	0.058213639	280089	18376	18/04/2020	0	144
0.007999822	0.002580588	0.037965785	0.020026251	0.004249071	0.058419168	224755	14811	18/04/2020	1	145
0.008963115	0.002793281	0.036371517	0.021377698	0.004280891	0.058193357	186877	12275	18/04/2020	2	146
0.009370046	0.00264665	0.034729996	0.021438509	0.004322645	0.056472644	154535	10017	18/04/2020	3	147
0.009453743	0.00252345	0.034702961	0.020452455	0.003935994	0.055523267	135925	8578	18/04/2020	4	148
0.008469973	0.00285513	0.03396797	0.019428093	0.003706531	0.053770386	136246	8344	18/04/2020	5	149
0.007274574	0.002509492	0.035103362	0.018452145	0.003914807	0.054004263	169357	10136	18/04/2020	6	150
0.00608865	0.002783497	0.03664738	0.017222636	0.003635669	0.054164692	251123	14642	18/04/2020	7	151
0.005208073	0.002648173	0.038501487	0.015647758	0.003477933	0.054622974	339857	19934	18/04/2020	8	152
0.004690278	0.002368564	0.039458718	0.015049493	0.003696001	0.054919456	384199	22639	18/04/2020	9	153
0.004706913	0.002324679	0.039852362	0.014828902	0.003433219	0.055064123	399625	24058	18/04/2020	10	154
0.004938032	0.00240558	0.03958635	0.015331532	0.003776288	0.055355712	401982	24551	18/04/2020	11	155
0.005367024	0.002487036	0.039043983	0.015310196	0.00347439	0.054776975	402085	24657	18/04/2020	12	156
0.005657458	0.002522852	0.038641603	0.015905598	0.003566878	0.054928915	395584	24501	18/04/2020	13	157
0.005670561	0.002494434	0.037932249	0.016286587	0.003750587	0.054635001	391672	24384	18/04/2020	14	158
0.005707914	0.002442914	0.037227214	0.016314622	0.004045591	0.054042349	385605	24059	18/04/2020	15	159
0.005829931	0.002697203	0.037686977	0.01714341	0.004337428	0.055212427	392629	24701	18/04/2020	16	160
0.005764443	0.002314415	0.038021442	0.017501651	0.004359535	0.055937198	393620	24622	18/04/2020	17	161
0.005980397	0.002249768	0.038173571	0.017436351	0.004178511	0.055995671	386262	24697	18/04/2020	18	162
0.005904707	0.002088541	0.039024144	0.016787945	0.004153199	0.056202198	376818	24611	18/04/2020	19	163
0.006102745	0.002133437	0.038609095	0.017309266	0.004349235	0.056282347	376388	24928	18/04/2020	20	164
0.006031497	0.002251326	0.039092434	0.01771025	0.004605477	0.05723022	369560	24661	18/04/2020	21	165
0.006921777	0.002216742	0.038111336	0.018825681	0.004275541	0.057338801	360890	23847	18/04/2020	22	166
0.007130362	0.002441242	0.035724321	0.0194393	0.004386985	0.0556138	330979	21644	18/04/2020	23	167
0.006717656	0.002079096	0.035389662	0.019488708	0.005449182	0.055238646	266462	17502	19/04/2020	0	0
0.008256741	0.00253469	0.036594307	0.020992776	0.004680459	0.058034118	223696	14944	19/04/2020	1	1
0.008223399	0.002628964	0.037084164	0.021410281	0.004979257	0.059041269	190189	12685	19/04/2020	2	2
0.007537506	0.002367201	0.036307167	0.019524865	0.005127926	0.056225556	165174	10729	19/04/2020	3	3
0.007719027	0.002372886	0.037694584	0.02054119	0.004981632	0.058800406	139914	9057	19/04/2020	4	4
0.007478727	0.002223007	0.035884639	0.019278332	0.00479198	0.055707682	135852	8649	19/04/2020	5	5
0.006627664	0.002391984	0.035066367	0.018955119	0.004380283	0.054617975	165971	9864	19/04/2020	6	6
0.006464169	0.002558551	0.033729143	0.018718975	0.004220517	0.052850489	228645	13577	19/04/2020	7	7
0.006349167	0.002452803	0.035879666	0.018528818	0.004183826	0.055020904	320042	18837	19/04/2020	8	8
0.006040268	0.002374194	0.037679391	0.018134069	0.004284161	0.056389103	376970	22429	19/04/2020	9	9
0.006052327	0.002704964	0.037679982	0.018248049	0.003967609	0.056395678	406290	24362	19/04/2020	10	10
0.006188317	0.002309187	0.036306825	0.018496361	0.004275426	0.055229966	393645	23824	19/04/2020	11	11
0.005721017	0.002268987	0.036753508	0.0178555	0.004290124	0.055007614	391364	23867	19/04/2020	12	12
0.005748356	0.001962789	0.036756722	0.017461689	0.004208241	0.0545724	378543	23601	19/04/2020	13	13
0.00545512	0.001966977	0.036875424	0.016946267	0.004163616	0.054170235	370111	23228	19/04/2020	14	14
0.005413325	0.002024975	0.036519186	0.016582828	0.003969593	0.053493081	373338	23557	19/04/2020	15	15
0.005718749	0.001993333	0.037055615	0.01735741	0.004195665	0.054757874	382776	24293	19/04/2020	16	16
0.005630648	0.001907991	0.037737268	0.016873798	0.004103737	0.055028438	385746	24535	19/04/2020	17	17
0.005627444	0.002019973	0.03833993	0.016597532	0.004066316	0.055293463	379213	24566	19/04/2020	18	18
0.005968775	0.002082192	0.039283853	0.0168057	0.003989766	0.056473184	377967	24844	19/04/2020	19	19
0.006273451	0.002127205	0.038562669	0.018279539	0.004877634	0.0571873	388303	25582	19/04/2020	20	20
0.006547801	0.001959739	0.03852619	0.018633759	0.004918295	0.057549731	369437	24470	19/04/2020	21	21
0.006453102	0.002105068	0.037308665	0.018281443	0.004598503	0.055984105	355333	23323	19/04/2020	22	22
0.007194154	0.002091581	0.036245644	0.019301311	0.00487193	0.055967167	316507	20679	19/04/2020	23	23
0.007063425	0.001998933	0.035368479	0.018705434	0.004649693	0.054449207	253135	16462	20/04/2020	0	24
0.007092599	0.001973306	0.033880584	0.02093871	0.006569838	0.055200769	212334	14192	20/04/2020	1	25
0.007000942	0.001867285	0.033396311	0.020016855	0.006406055	0.053639003	181547	11943	20/04/2020	2	26
0.006420882	0.00214903	0.033578594	0.021247879	0.00757402	0.055068893	152627	10054	20/04/2020	3	27
0.006292857	0.001974655	0.032520325	0.020506032	0.007703324	0.053330151	138252	8939	20/04/2020	4	28
0.005803121	0.002098845	0.033809808	0.020944259	0.007747314	0.055019184	135789	8448	20/04/2020	5	29
0.005395683	0.002040569	0.037181264	0.018794139	0.006385717	0.056321915	181812	10990	20/04/2020	6	30
0.004978292	0.002102026	0.037648336	0.016736614	0.005010854	0.054761216	276400	16312	20/04/2020	7	31
0.004988396	0.002323477	0.037603127	0.015853496	0.004122298	0.053817497	360236	20953	20/04/2020	8	32
0.004397815	0.002251441	0.03898495	0.015164705	0.004080111	0.054557417	399744	23297	20/04/2020	9	33
0.004411371	0.00248293	0.039059529	0.015398091	0.004089964	0.054796201	407583	24000	20/04/2020	10	34
0.004570786	0.002330156	0.038946183	0.015162178	0.003670555	0.054476411	402119	24160	20/04/2020	11	35
0.00474781	0.002029147	0.037817485	0.014792579	0.003802188	0.053013923	406082	24518	20/04/2020	12	36
0.004807383	0.002031323	0.038241334	0.014728951	0.003800381	0.053338942	404170	24597	20/04/2020	13	37
0.0050966	0.002039146	0.038304098	0.014943627	0.00379276	0.053700026	395754	24351	20/04/2020	14	38
0.004634107	0.00199778	0.038490378	0.014471979	0.003720003	0.053306802	377419	23182	20/04/2020	15	39
0.004859116	0.001963203	0.038782664	0.015016122	0.003971537	0.05412724	398838	24557	20/04/2020	16	40
0.005149836	0.002257258	0.038684811	0.015671248	0.003948955	0.054699879	401372	24891	20/04/2020	17	41
0.005315485	0.002076878	0.03780578	0.015984585	0.00371906	0.054120835	393379	24721	20/04/2020	18	42
0.005364241	0.00222834	0.038736108	0.016074978	0.003640383	0.055150787	394464	25020	20/04/2020	19	43
0.005204459	0.001919303	0.039599587	0.015080238	0.003683742	0.055053022	393893	25162	20/04/2020	20	44
0.005774074	0.001799168	0.039367258	0.016312804	0.003919989	0.056020021	382399	24706	20/04/2020	21	45
0.006027257	0.002204829	0.038207972	0.016858377	0.004232945	0.05544696	367829	23627	20/04/2020	22	46
0.006406005	0.002339162	0.035611563	0.01835741	0.004425967	0.054298979	309085	19742	20/04/2020	23	47
0.007211252	0.002483173	0.031305843	0.018458125	0.003808524	0.050069246	268608	16897	21/04/2020	0	48
0.00743262	0.002057333	0.034263671	0.019741321	0.004780274	0.054398306	198315	13002	21/04/2020	1	49
0.007507245	0.001817478	0.034032427	0.019411412	0.005208854	0.053643699	160112	10581	21/04/2020	2	50
0.006963819	0.002090602	0.034484015	0.019704111	0.005776473	0.054610616	137281	8914	21/04/2020	3	51
0.006782582	0.001891144	0.032165399	0.019079005	0.005769185	0.051587523	125321	7827	21/04/2020	4	52
0.005767776	0.002371722	0.032368886	0.018430093	0.005736258	0.051161435	126912	7747	21/04/2020	5	53
0.005134883	0.00200631	0.035525981	0.016442214	0.004748444	0.052328167	188904	11138	21/04/2020	6	54
0.004598167	0.002033536	0.037547039	0.0147344	0.003612846	0.052690242	286201	16827	21/04/2020	7	55
0.00457299	0.002045315	0.039459218	0.014910049	0.003667554	0.054700721	371092	21588	21/04/2020	8	56
0.004061702	0.002000615	0.039868675	0.014344458	0.003819814	0.054548249	396878	23268	21/04/2020	9	57
0.004263839	0.0020247	0.03893808	0.013903607	0.003293878	0.053218201	401047	23805	21/04/2020	10	58
0.004620942	0.002730007	0.038510272	0.014970306	0.003508628	0.053775583	413552	24515	21/04/2020	11	59
0.004571044	0.002329427	0.038851434	0.01477418	0.003439259	0.053930512	409972	24413	21/04/2020	12	60
0.005049664	0.003139321	0.038966447	0.016536955	0.003598611	0.055796136	396264	24090	21/04/2020	13	61
0.005195779	0.002670585	0.03850029	0.015722524	0.003555678	0.054587564	392049	23734	21/04/2020	14	62
0.00528808	0.002628683	0.038375694	0.016301927	0.003680668	0.055005247	390690	23958	21/04/2020	15	63
0.005133801	0.002537513	0.038328461	0.015281299	0.003375685	0.053885743	391328	24228	21/04/2020	16	64
0.005548399	0.002473473	0.037167259	0.015682874	0.003731512	0.05316339	399034	24613	21/04/2020	17	65
0.005194081	0.002299555	0.037187012	0.015843329	0.003266071	0.053354187	398338	24545	21/04/2020	18	66
0.005599135	0.002145042	0.038232806	0.016156646	0.003431566	0.054687304	399526	24803	21/04/2020	19	67
0.005727599	0.00211612	0.038587779	0.016076985	0.003493358	0.055056824	397898	25068	21/04/2020	20	68
0.005814231	0.002295509	0.038962758	0.016269785	0.00358756	0.05549466	377694	24066	21/04/2020	21	69
0.005959138	0.002409245	0.036361904	0.016783045	0.003871126	0.05346346	367335	23272	21/04/2020	22	70
0.006934265	0.002593303	0.03345924	0.018315982	0.003645657	0.052082159	319284	20072	21/04/2020	23	71
0.006650844	0.002244318	0.035209202	0.018654426	0.003812212	0.054231165	255757	16266	22/04/2020	0	72
0.007730634	0.002445358	0.030527977	0.018929732	0.003812556	0.049728396	217964	13835	22/04/2020	1	73
0.007793813	0.00231204	0.028128047	0.018469685	0.003340206	0.046885405	187713	11747	22/04/2020	2	74
0.007137569	0.002208165	0.029160767	0.018814865	0.003877278	0.048319846	153974	9438	22/04/2020	3	75
0.00691899	0.002045675	0.028032033	0.018110857	0.003791132	0.046345363	143229	8518	22/04/2020	4	76
0.006485691	0.00187074	0.029581078	0.016602818	0.003603926	0.046362717	145397	8588	22/04/2020	5	77
0.005053335	0.002236642	0.034149339	0.015961264	0.004183257	0.050351472	203430	11925	22/04/2020	6	78
0.005248805	0.00248353	0.036532936	0.015649022	0.00379834	0.05249153	287494	16798	22/04/2020	7	79
0.004373158	0.002204072	0.037907881	0.014489282	0.003619629	0.052728178	371585	21708	22/04/2020	8	80
0.004445391	0.002301028	0.038074676	0.01451851	0.00351274	0.052921204	408513	23782	22/04/2020	9	81
0.004823587	0.002325874	0.038637101	0.014451399	0.003315762	0.053449119	413178	24394	22/04/2020	10	82
0.004505946	0.002008111	0.038050754	0.01398049	0.003199197	0.052309328	406352	24159	22/04/2020	11	83
0.004222507	0.001974502	0.037673879	0.01382871	0.003284439	0.05189605	416814	24711	22/04/2020	12	84
0.004636058	0.001906184	0.03779022	0.013621998	0.003026005	0.051745676	401850	24147	22/04/2020	13	85
0.004522764	0.001926917	0.038261282	0.013718051	0.003169928	0.052328774	400640	24159	22/04/2020	14	86
0.004730262	0.00192733	0.038045899	0.014346784	0.003190411	0.052679517	397441	24042	22/04/2020	15	87
0.004775408	0.002065641	0.037475228	0.014454555	0.003326744	0.052211125	405201	24755	22/04/2020	16	88
0.004663587	0.002041868	0.03856752	0.014488839	0.00323874	0.053376021	403552	24812	22/04/2020	17	89
0.005185614	0.00184229	0.038327052	0.015356539	0.003274083	0.0539927	404388	25114	22/04/2020	18	90
0.005022721	0.001952161	0.039232133	0.015342724	0.003181392	0.054914911	396996	25002	22/04/2020	19	91
0.005473832	0.001959552	0.04016958	0.015363486	0.003146708	0.055925472	402643	25658	22/04/2020	20	92
0.00552968	0.001981705	0.0400289	0.016359391	0.003568618	0.056734057	387545	24940	22/04/2020	21	93
0.005716338	0.002035956	0.038156623	0.016951899	0.00352377	0.055475749	370342	23464	22/04/2020	22	94
0.006375974	0.002233304	0.036561397	0.018810213	0.003962012	0.055739155	321049	20305	22/04/2020	23	95
0.006441449	0.002426046	0.033341502	0.016919307	0.003602311	0.050568878	285650	18058	23/04/2020	0	96
0.007237384	0.002208941	0.036822302	0.019309619	0.003981058	0.056509178	201454	12988	23/04/2020	1	97
0.007252771	0.002409247	0.036426556	0.018510522	0.003911114	0.055287514	159801	10084	23/04/2020	2	98
0.007613609	0.001945389	0.034401198	0.01802634	0.003582875	0.052763432	142902	8973	23/04/2020	3	99
0.00703616	0.001485593	0.035580769	0.016814954	0.003616031	0.05279569	122510	7427	23/04/2020	4	100
0.005508786	0.002167143	0.037530973	0.015958051	0.003781134	0.053784544	131971	7837	23/04/2020	5	101
0.005080137	0.002291147	0.039056561	0.015010225	0.003656199	0.05432909	186806	11123	23/04/2020	6	102
0.004501165	0.002149968	0.042600438	0.014474335	0.003353809	0.057466638	283260	16860	23/04/2020	7	103
0.003935572	0.002292176	0.042017866	0.014042594	0.003270707	0.056411659	373008	22025	23/04/2020	8	104
0.004005637	0.002517406	0.041201543	0.013663097	0.003052972	0.055232379	405179	23787	23/04/2020	9	105
0.004150908	0.002712798	0.039583042	0.014451137	0.003534575	0.054386702	428340	25091	23/04/2020	10	106
0.004182372	0.003323111	0.039255433	0.014908899	0.003408562	0.054508512	421292	24846	23/04/2020	11	107
0.004327513	0.003176026	0.038345918	0.014723926	0.003336479	0.053419066	423800	24971	23/04/2020	12	108
0.004588933	0.002945388	0.037905021	0.015225055	0.003482006	0.053483811	415565	24708	23/04/2020	13	109
0.004894729	0.002614231	0.038422659	0.014824452	0.003250255	0.053619536	413506	24602	23/04/2020	14	110
0.004404454	0.002420958	0.037465202	0.014175283	0.003459932	0.052023265	402320	24026	23/04/2020	15	111
0.004828118	0.002250186	0.038620049	0.014271563	0.003272554	0.05325849	408855	24594	23/04/2020	16	112
0.005052029	0.002373963	0.037583659	0.014920651	0.003364749	0.052837842	407757	24834	23/04/2020	17	113
0.005183645	0.002437489	0.038536821	0.015109981	0.003275299	0.054006913	408207	24952	23/04/2020	18	114
0.004858092	0.002547768	0.040574328	0.01508003	0.003518911	0.055979656	421153	26299	23/04/2020	19	115
0.00490794	0.002249076	0.042420329	0.014059105	0.003268784	0.056858251	419728	26588	23/04/2020	20	116
0.0051176	0.002312198	0.042442384	0.014857154	0.003520791	0.057712169	409567	25966	23/04/2020	21	117
0.005639984	0.00247903	0.040679669	0.01582272	0.003491663	0.056853607	390072	24490	23/04/2020	22	118
0.006154798	0.00272496	0.035613589	0.016679274	0.003532992	0.052642437	348996	21693	23/04/2020	23	119
0.007255989	0.002449977	0.035400658	0.018852043	0.00418976	0.054669798	266125	17382	24/04/2020	0	120
0.006812925	0.002578216	0.032616824	0.017186658	0.003369507	0.050107824	230004	14688	24/04/2020	1	121
0.006638286	0.002763145	0.031557133	0.017168563	0.003335992	0.049158139	178058	11426	24/04/2020	2	122
0.006486723	0.002437357	0.032807604	0.016558555	0.003359426	0.049804625	155086	9892	24/04/2020	3	123
0.005828129	0.002240462	0.032157213	0.015405004	0.00310443	0.047957592	136579	8634	24/04/2020	4	124
0.005905807	0.002902975	0.030962689	0.016725986	0.003544911	0.048066704	140201	8534	24/04/2020	5	125
0.004671528	0.00318674	0.038614601	0.015630682	0.003474607	0.054659408	198008	11648	24/04/2020	6	126
0.004727511	0.002929954	0.040110839	0.015146206	0.003598359	0.055649652	308196	17931	24/04/2020	7	127
0.005023712	0.002717703	0.039126583	0.015008599	0.003160665	0.054513002	383780	22401	24/04/2020	8	128
0.005181397	0.002571401	0.038814647	0.015011096	0.003145504	0.054216519	414560	24236	24/04/2020	9	129
0.004725844	0.002532976	0.038472699	0.01441537	0.003118058	0.053275745	420454	24923	24/04/2020	10	130
0.004856271	0.002422199	0.037646193	0.013925268	0.002809276	0.05189917	421105	24843	24/04/2020	11	131
0.004936646	0.002543548	0.038376549	0.014527845	0.002994899	0.053285221	425390	25308	24/04/2020	12	132
0.004915136	0.002347277	0.037266321	0.01440015	0.003169663	0.052011729	417079	25057	24/04/2020	13	133
0.004732507	0.00217116	0.037991713	0.013852816	0.003066435	0.052210777	417749	25056	24/04/2020	14	134
0.004808463	0.002010507	0.038036883	0.014102273	0.003097139	0.052471847	417805	25290	24/04/2020	15	135
0.004940369	0.002159142	0.038029468	0.014215967	0.003129788	0.052598838	413127	25314	24/04/2020	16	136
0.004910664	0.002067648	0.037558243	0.014055657	0.003128042	0.051920666	413997	25790	24/04/2020	17	137
0.005074656	0.001990978	0.038825298	0.014621013	0.003339625	0.053810545	406333	25583	24/04/2020	18	138
0.00550102	0.002175289	0.039504356	0.015227024	0.003197625	0.055135792	398108	25527	24/04/2020	19	139
0.00555396	0.001965557	0.039444705	0.015260789	0.003260809	0.055128845	396834	25561	24/04/2020	20	140
0.005887851	0.002065583	0.038265662	0.016272173	0.003749745	0.054967606	372292	24263	24/04/2020	21	141
0.006083336	0.002444497	0.038793825	0.017329136	0.003996026	0.056602931	358356	23131	24/04/2020	22	142
0.006796805	0.002463687	0.037069822	0.017669835	0.00369553	0.055138923	323093	20822	24/04/2020	23	143
0.008313917	0.003347505	0.03725376	0.021666112	0.004735679	0.059267861	264376	17596	25/04/2020	0	144
0.008584711	0.002281028	0.035115948	0.019989852	0.004132364	0.055508066	218761	14363	25/04/2020	1	145
0.00887095	0.00272437	0.035081843	0.020723075	0.003907907	0.056123133	179124	11786	25/04/2020	2	146
0.008970022	0.00242396	0.032230454	0.020528341	0.003772887	0.053149094	146042	9503	25/04/2020	3	147
0.00972924	0.002303687	0.03220555	0.020164944	0.003156052	0.052662295	130226	8230	25/04/2020	4	148
0.008518964	0.00221832	0.032073205	0.018616939	0.002903842	0.051106079	129828	8029	25/04/2020	5	149
0.006716484	0.002273993	0.035387546	0.017230769	0.003457875	0.053034432	170625	10177	25/04/2020	6	150
0.006151712	0.002547387	0.037546086	0.016968816	0.003426793	0.054960798	242209	14303	25/04/2020	7	151
0.005006425	0.002624728	0.037125923	0.015626851	0.003417614	0.053141623	329177	19351	25/04/2020	8	152
0.0046892	0.002340668	0.039786116	0.014531539	0.003205641	0.054750141	381515	22602	25/04/2020	9	153
0.004734807	0.002454047	0.039460976	0.014714089	0.003315385	0.054519091	392413	23788	25/04/2020	10	154
0.005444857	0.002249134	0.038309115	0.015337884	0.003298555	0.053968681	379257	23241	25/04/2020	11	155
0.005120251	0.002395254	0.037846593	0.015901531	0.003497915	0.054064677	379083	23333	25/04/2020	12	156
0.00548813	0.002602061	0.036539746	0.015972108	0.003207946	0.052803977	369707	23101	25/04/2020	13	157
0.00568746	0.002542629	0.036407773	0.016227327	0.003388388	0.052983039	373629	23454	25/04/2020	14	158
0.006230977	0.002523288	0.03609576	0.017443483	0.00390283	0.053875321	368963	23464	25/04/2020	15	159
0.005777046	0.00235066	0.037052777	0.016478525	0.00362825	0.053865973	376490	24096	25/04/2020	16	160
0.005770868	0.002602445	0.038100427	0.016635547	0.003522822	0.055085082	378106	24432	25/04/2020	17	161
0.006059743	0.002442708	0.037460229	0.016835605	0.003864262	0.054666674	372128	24304	25/04/2020	18	162
0.006112541	0.002379468	0.03908136	0.016773516	0.003618496	0.056230582	375294	24861	25/04/2020	19	163
0.006677411	0.002486153	0.038483117	0.017705589	0.003891489	0.056568229	363614	24440	25/04/2020	20	164
0.006854213	0.002721729	0.038603104	0.01797949	0.003747228	0.05690133	360800	24109	25/04/2020	21	165
0.007112446	0.002840284	0.038200058	0.01919539	0.004181203	0.057694734	340811	22984	25/04/2020	22	166
0.007525367	0.002765596	0.036480907	0.020479498	0.004714958	0.057315707	312410	20764	25/04/2020	23	167
0.011448362	0.002826014	0.03553562	0.024019113	0.004633861	0.059939551	249468	16264	26/04/2020	0	0
0.008661709	0.00381799	0.034428394	0.022926936	0.004843719	0.057830204	210582	14128	26/04/2020	1	1
0.009243575	0.004435519	0.03383684	0.024395355	0.004971041	0.058511598	171795	11378	26/04/2020	2	2
0.008942382	0.00527566	0.031702298	0.025570379	0.005841896	0.057576511	144816	9490	26/04/2020	3	3
0.008703754	0.005065482	0.032811009	0.025882022	0.006588823	0.058922273	135229	8836	26/04/2020	4	4
0.007917745	0.005281168	0.033890834	0.025588421	0.006940048	0.059791799	124783	7926	26/04/2020	5	5
0.006622809	0.004354292	0.034418441	0.022225163	0.006465273	0.056876757	158694	9744	26/04/2020	6	6
0.005264549	0.003761011	0.037298138	0.018220106	0.004185641	0.055769556	230789	13843	26/04/2020	7	7
0.004559779	0.00374724	0.03762216	0.016970917	0.003884256	0.054860737	313831	18829	26/04/2020	8	8
0.004824988	0.003151518	0.039175156	0.016068612	0.003462541	0.055590572	363317	21863	26/04/2020	9	9
0.004821066	0.002881136	0.038997302	0.015791345	0.003482462	0.055102382	382488	23155	26/04/2020	10	10
0.005345294	0.002878437	0.036845568	0.01659689	0.003478767	0.053757042	381457	23045	26/04/2020	11	11
0.005555643	0.002997365	0.036294415	0.016853608	0.003415419	0.053437242	380334	23273	26/04/2020	12	12
0.00626555	0.003127424	0.034979534	0.017309184	0.003239787	0.053200995	373790	23022	26/04/2020	13	13
0.006462871	0.003261381	0.035676464	0.017703476	0.003465558	0.05380735	367329	22777	26/04/2020	14	14
0.007589364	0.002878724	0.036379364	0.018597386	0.003581188	0.055310076	363008	22678	26/04/2020	15	15
0.007321445	0.003054212	0.036276894	0.01860416	0.003901702	0.055184309	369326	23233	26/04/2020	16	16
0.005936128	0.003290829	0.036487548	0.017110663	0.003614968	0.054004758	364042	23282	26/04/2020	17	17
0.00594527	0.00303777	0.037107356	0.017930048	0.004096555	0.055347833	360791	23149	26/04/2020	18	18
0.006201708	0.002904736	0.03714716	0.017974255	0.004048527	0.055472506	364577	23633	26/04/2020	19	19
0.006479553	0.00246129	0.038432075	0.01795912	0.003979546	0.05680602	361599	23686	26/04/2020	20	20
0.006648396	0.002504476	0.040843284	0.017737294	0.003935213	0.05899799	364148	23895	26/04/2020	21	21
0.007167505	0.002528006	0.038145705	0.019208798	0.004439919	0.057773908	345727	22521	26/04/2020	22	22
0.009652025	0.002502988	0.036749021	0.021757507	0.004315839	0.058906082	302838	19678	26/04/2020	23	23
0.007871119	0.002207665	0.033342231	0.01948661	0.004458617	0.053182356	277216	17694	27/04/2020	0	24
0.014358652	0.002771485	0.033424897	0.026550238	0.004800959	0.060353512	203501	13278	27/04/2020	1	25
0.016280505	0.002627731	0.030350288	0.028510877	0.005078375	0.059135362	175056	11407	27/04/2020	2	26
0.016647438	0.002965815	0.030467006	0.028642372	0.00480299	0.059435429	159484	10014	27/04/2020	3	27
0.010664191	0.002660891	0.032515127	0.023012926	0.00514989	0.055768702	145440	9072	27/04/2020	4	28
0.0093203	0.002755447	0.033967775	0.022064243	0.005090689	0.056252454	145167	8875	27/04/2020	5	29
0.007523268	0.002305517	0.037403987	0.019226802	0.004435088	0.056867408	164822	9848	27/04/2020	6	30
0.006093201	0.002152803	0.038396777	0.016007627	0.003313779	0.054665816	260126	15327	27/04/2020	7	31
0.005124734	0.002311436	0.04044726	0.015345525	0.003418401	0.056142655	348701	20318	27/04/2020	8	32
0.005500735	0.002608648	0.039312822	0.016118433	0.00348405	0.055737269	398674	23129	27/04/2020	9	33
0.005386057	0.002667905	0.039102148	0.015849506	0.003287624	0.055281853	417931	24576	27/04/2020	10	34
0.00563645	0.002618238	0.038652749	0.016516738	0.003479533	0.055444315	407526	24048	27/04/2020	11	35
0.00561366	0.002568799	0.037867437	0.016891729	0.00327685	0.0550999	413812	24621	27/04/2020	12	36
0.005700806	0.002436413	0.037444218	0.016409518	0.003439495	0.054193932	399768	23973	27/04/2020	13	37
0.005545358	0.002495411	0.038699408	0.015942903	0.003327215	0.054940118	389515	23639	27/04/2020	14	38
0.00589158	0.002212974	0.039091466	0.016106117	0.00338548	0.055564652	378676	22910	27/04/2020	15	39
0.005506241	0.0022848	0.039672201	0.015660345	0.003496627	0.055670847	396096	24258	27/04/2020	16	40
0.00578281	0.002428087	0.038594187	0.016117044	0.00350586	0.055015981	403610	25055	27/04/2020	17	41
0.006047772	0.00211761	0.039672775	0.016211283	0.003612393	0.056173863	393368	25082	27/04/2020	18	42
0.006237447	0.002197934	0.038800257	0.016591658	0.003414024	0.055710889	401286	25592	27/04/2020	19	43
0.005550874	0.0024081	0.039321891	0.016287685	0.003728593	0.055960107	416511	26308	27/04/2020	20	44
0.006780059	0.002227555	0.03767615	0.017897857	0.003923194	0.055946099	400439	25707	27/04/2020	21	45
0.006874142	0.002070904	0.0377461	0.018286425	0.004149683	0.056284499	380993	24282	27/04/2020	22	46
0.00721039	0.001934567	0.035406112	0.018499295	0.004214171	0.054218004	339094	21380	27/04/2020	23	47
0.007576746	0.002383566	0.035058764	0.020404247	0.004820868	0.055839161	260534	16458	28/04/2020	0	48
0.00733472	0.002215791	0.032694221	0.018978927	0.004250701	0.052030388	221140	14298	28/04/2020	1	49
0.008532157	0.002307879	0.031530247	0.019458267	0.004228421	0.05138123	185885	11995	28/04/2020	2	50
0.00807075	0.002269705	0.031738767	0.019332694	0.004137419	0.051442531	161695	9915	28/04/2020	3	51
0.007122414	0.002432679	0.032606999	0.017679199	0.003590477	0.050708989	153740	9183	28/04/2020	4	52
0.006535403	0.002174192	0.032381991	0.016771421	0.004053361	0.049570292	155920	9184	28/04/2020	5	53
0.006057445	0.001909252	0.033352852	0.015672593	0.003533099	0.049340373	203221	11830	28/04/2020	6	54
0.0051818	0.002147322	0.037778076	0.015431145	0.003568788	0.053555346	297580	17068	28/04/2020	7	55
0.00524458	0.002216781	0.037711025	0.015671947	0.003601947	0.053676484	388401	22256	28/04/2020	8	56
0.004751423	0.002227304	0.038723741	0.015242071	0.003633022	0.054362357	421137	24211	28/04/2020	9	57
0.005609255	0.002087535	0.037391241	0.016192627	0.004065799	0.053950382	439274	25328	28/04/2020	10	58
0.005393551	0.002065714	0.038234232	0.016125073	0.004212481	0.05475531	431812	25313	28/04/2020	11	59
0.005142837	0.002085436	0.038059779	0.015041117	0.003347368	0.053492931	431085	25386	28/04/2020	12	60
0.005641878	0.002089584	0.037410606	0.015596752	0.003275248	0.053329013	425922	25697	28/04/2020	13	61
0.005355251	0.002107023	0.038515041	0.015460314	0.003192969	0.054318917	416227	25064	28/04/2020	14	62
0.004963073	0.001953655	0.037819997	0.014955821	0.003564434	0.053089094	405394	24535	28/04/2020	15	63
0.005318056	0.001944735	0.037693617	0.015866104	0.003769606	0.053914422	408796	24685	28/04/2020	16	64
0.005556256	0.002103613	0.038466764	0.016433417	0.003726817	0.055283539	412148	25139	28/04/2020	17	65
0.005830734	0.002195643	0.037634735	0.016976723	0.004116527	0.055000498	411269	25356	28/04/2020	18	66
0.005864873	0.002012985	0.038477193	0.016849249	0.003925444	0.055677059	407852	25323	28/04/2020	19	67
0.005984727	0.002113702	0.039467249	0.016651551	0.003726015	0.056526794	406869	25401	28/04/2020	20	68
0.006008043	0.002159181	0.04053688	0.017337939	0.004029439	0.058246291	387647	24800	28/04/2020	21	69
0.006264835	0.002198093	0.039576476	0.018119415	0.004072143	0.058033436	370321	23668	28/04/2020	22	70
0.006733025	0.002472682	0.037721167	0.018759934	0.004149178	0.056817601	332837	20861	28/04/2020	23	71
0.008173168	0.002034906	0.038719127	0.019957737	0.004271067	0.059023469	89439	5853	29/04/2020	0	72
0.007822528	0.00236495	0.034246298	0.020748901	0.004871393	0.055384304	197890	12460	29/04/2020	1	73
0.00828279	0.002476624	0.033067981	0.020988122	0.005205964	0.05442886	158280	9796	29/04/2020	2	74
0.008772668	0.002852838	0.033706318	0.02185901	0.005239126	0.055825373	130747	8080	29/04/2020	3	75
0.009220986	0.002368003	0.033528575	0.021571417	0.004945193	0.055392854	119510	7253	29/04/2020	4	76
0.007951224	0.002553506	0.033996983	0.020695182	0.005130582	0.055030014	127276	7494	29/04/2020	5	77
0.007112795	0.002588384	0.036847643	0.018997264	0.004534933	0.056144781	190080	11193	29/04/2020	6	78
0.005170122	0.002476031	0.03778761	0.017138777	0.004311952	0.055288648	284326	16321	29/04/2020	7	79
0.004864949	0.002221197	0.039247629	0.015823594	0.004142157	0.055399259	359716	20711	29/04/2020	8	80
0.004624274	0.002277124	0.039367281	0.015081411	0.003851401	0.054868845	385574	22386	29/04/2020	9	81
0.004920549	0.002043134	0.038617674	0.014686245	0.003458735	0.053642009	411133	24508	29/04/2020	10	82
0.005084131	0.002143042	0.039106784	0.014909306	0.003746594	0.054366634	402232	23879	29/04/2020	11	83
0.005080044	0.002247461	0.038297414	0.014838626	0.003545014	0.053486135	408461	24081	29/04/2020	12	84
0.004953368	0.002117104	0.038138159	0.015137675	0.003686638	0.053641722	396296	23533	29/04/2020	13	85
0.005319814	0.002213614	0.039097825	0.015265774	0.003555043	0.054763987	392119	23549	29/04/2020	14	86
0.005378675	0.002081986	0.038376	0.014784384	0.003289082	0.053464694	394335	23520	29/04/2020	15	87
0.00566246	0.001981358	0.039363149	0.014968306	0.003193306	0.054650786	397707	24083	29/04/2020	16	88
0.005833885	0.001958624	0.038797064	0.015631947	0.003492427	0.054764916	404876	24523	29/04/2020	17	89
0.005811574	0.001970663	0.03878567	0.0168498	0.004199898	0.056009519	398343	24437	29/04/2020	18	90
0.005891315	0.001918987	0.040103529	0.016550944	0.004104147	0.057022047	394479	24628	29/04/2020	19	91
0.005962594	0.00213217	0.040543641	0.01667581	0.003972569	0.057548628	401000	25165	29/04/2020	20	92
0.00679683	0.002054256	0.040363425	0.018475417	0.004621432	0.059096591	387975	24844	29/04/2020	21	93
0.006862175	0.002309386	0.040411251	0.018193161	0.004240872	0.058940322	166711	10565	29/04/2020	22	94
0.007291287	0.001458257	0.041560335	0.014582574	0.00255195	0.056142909	2743	192	29/04/2020	23	95
0.007256957	0.00267743	0.037668789	0.019213002	0.004061432	0.057204242	276011	17803	30/04/2020	0	96
0.008021675	0.00276522	0.035267973	0.020386522	0.004698337	0.055999513	197091	12605	30/04/2020	1	97
0.008536396	0.002884267	0.035600652	0.020855968	0.004565679	0.056708831	154632	9930	30/04/2020	2	98
0.007172226	0.002471222	0.034788845	0.018051285	0.004040591	0.053173887	140821	9022	30/04/2020	3	99
0.0066086	0.002268851	0.036370143	0.018249787	0.004971677	0.054848337	131344	8223	30/04/2020	4	100
0.006824574	0.002361214	0.035795707	0.01784604	0.004233901	0.05392302	135100	8207	30/04/2020	5	101
0.005815381	0.002455732	0.039934374	0.0165788	0.004028445	0.056790098	191389	11547	30/04/2020	6	102
0.005452018	0.002389877	0.041838692	0.0160428	0.003646411	0.058212344	284115	16693	30/04/2020	7	103
0.004435971	0.002512988	0.04349655	0.01484302	0.003616518	0.058691935	366098	21470	30/04/2020	8	104
0.004413961	0.002321547	0.043124873	0.014480711	0.003555341	0.057980758	397149	23489	30/04/2020	9	105
0.004349582	0.002478949	0.041293382	0.014700579	0.003729244	0.056304129	415902	24583	30/04/2020	10	106
0.004844906	0.002614672	0.041166918	0.015207486	0.003437764	0.056699697	405787	24120	30/04/2020	11	107
0.004713523	0.002748748	0.040103659	0.015277815	0.0035545	0.055710549	413279	24589	30/04/2020	12	108
0.004932433	0.002699755	0.039789595	0.015364638	0.00355321	0.055523493	408926	24636	30/04/2020	13	109
0.004758975	0.002543248	0.0397094	0.015108131	0.003476185	0.055187233	403028	24353	30/04/2020	14	110
0.005046052	0.002400984	0.040331057	0.015168044	0.003432112	0.055807941	401502	24286	30/04/2020	15	111
0.005099692	0.002223069	0.040678705	0.015125784	0.003460859	0.056146119	403946	24662	30/04/2020	16	112
0.005664484	0.002495928	0.039430381	0.016378478	0.003699451	0.056166792	416278	25544	30/04/2020	17	113
0.006561962	0.002642174	0.040072165	0.017220018	0.003755558	0.057685852	414053	25427	30/04/2020	18	114
0.006053097	0.002208984	0.040899825	0.01606796	0.00368084	0.057375967	416481	25862	30/04/2020	19	115
0.005264069	0.002142661	0.04341835	0.015142916	0.003580721	0.058926794	415838	26172	30/04/2020	20	116
0.00573071	0.002428309	0.043490418	0.016189569	0.004083288	0.060088064	396984	25426	30/04/2020	21	117
0.006255013	0.002637938	0.041506515	0.017476016	0.004049353	0.059378353	384012	24477	30/04/2020	22	118
0.006879888	0.002791235	0.039246902	0.019148822	0.004407056	0.058761739	336052	21282	30/04/2020	23	119
0.007986301	0.002130414	0.037023728	0.019408398	0.004095821	0.056857475	272717	17997	01/05/2020	0	120
0.008238473	0.002414489	0.037029768	0.02050718	0.004436452	0.057815367	219094	14109	01/05/2020	1	121
0.008773247	0.002333372	0.037767125	0.020001155	0.003759963	0.058005083	173140	11172	01/05/2020	2	122
0.008844994	0.002754677	0.039041999	0.020901602	0.003968824	0.060256929	153194	9698	01/05/2020	3	123
0.008201703	0.002956984	0.03967002	0.020179877	0.003571599	0.060157205	146433	8835	01/05/2020	4	124
0.007241571	0.002818377	0.039828643	0.018389082	0.00346163	0.0584233	150796	9278	01/05/2020	5	125
0.005953127	0.002463197	0.0409874	0.016374714	0.003335679	0.05772364	207454	12322	01/05/2020	6	126
0.004683896	0.002407328	0.040941339	0.015181589	0.003433292	0.056441446	298256	17387	01/05/2020	7	127
0.004199866	0.002235245	0.041259647	0.013606628	0.003182426	0.055225372	384298	22107	01/05/2020	8	128
0.004240554	0.002259548	0.041740404	0.013859841	0.00307116	0.056001249	416455	24225	01/05/2020	9	129
0.004350071	0.002199979	0.040846767	0.014095327	0.003105412	0.055316241	400913	23451	01/05/2020	10	130
0.004518346	0.002096436	0.041456465	0.014614425	0.003592979	0.056412318	313389	18498	01/05/2020	11	131
0.004712887	0.001887488	0.040745476	0.013919349	0.003117038	0.055033457	428612	25318	01/05/2020	12	132
0.004903556	0.002112045	0.04034743	0.014874596	0.003126492	0.055547504	420919	24961	01/05/2020	13	133
0.004698491	0.002033209	0.040306087	0.014157961	0.003042604	0.054834159	416091	24663	01/05/2020	14	134
0.004534104	0.002039486	0.040167292	0.013831109	0.003124423	0.054273941	406475	24206	01/05/2020	15	135
0.005167927	0.001895797	0.040413725	0.014355623	0.003060947	0.055162587	411964	25043	01/05/2020	16	136
0.005516971	0.001842107	0.039366858	0.015204397	0.003272779	0.054826063	427771	26171	01/05/2020	17	137
0.005559983	0.001994857	0.039916126	0.01529707	0.003396713	0.055504953	421584	26038	01/05/2020	18	138
0.005849442	0.002007501	0.039324273	0.016411073	0.00401253	0.056145747	404483	26065	01/05/2020	19	139
0.005731177	0.002031728	0.040360909	0.016008571	0.003562623	0.056738651	387355	25093	01/05/2020	20	140
0.006507719	0.002087583	0.041062004	0.017054804	0.003882265	0.058438999	375554	24862	01/05/2020	21	141
0.007348689	0.002111316	0.039624	0.018519024	0.004078059	0.058432171	366596	24302	01/05/2020	22	142
0.007430775	0.002258492	0.039006995	0.018854295	0.004145141	0.058208751	328095	21446	01/05/2020	23	143
0.007031654	0.002593522	0.036626577	0.019021619	0.003910573	0.056065078	271060	17846	02/05/2020	0	144
0.00844282	0.002287372	0.035235757	0.019517048	0.004109831	0.055185175	215094	14396	02/05/2020	1	145
0.008639059	0.002177089	0.034856526	0.019553379	0.003770926	0.054698644	173167	11644	02/05/2020	2	146
0.00788985	0.002245624	0.033329088	0.018213019	0.003163984	0.051890682	149179	9922	02/05/2020	3	147
0.008102327	0.002527926	0.032899049	0.018386881	0.002974454	0.051646033	138849	9132	02/05/2020	4	148
0.007029114	0.002437049	0.03265067	0.017717418	0.003268683	0.050729668	138282	8845	02/05/2020	5	149
0.006389367	0.001891206	0.035647782	0.016630976	0.003433267	0.052552255	171848	10634	02/05/2020	6	150
0.005828735	0.001957899	0.039374617	0.015381157	0.003143266	0.055050072	244650	14837	02/05/2020	7	151
0.00502724	0.001938177	0.039382548	0.015237975	0.003650984	0.05514338	332787	20008	02/05/2020	8	152
0.005390135	0.002026606	0.039587782	0.015536427	0.003740202	0.055530061	376985	22541	02/05/2020	9	153
0.005137058	0.001981119	0.039493764	0.015255357	0.003670387	0.055246255	404317	24413	02/05/2020	10	154
0.004979023	0.001906807	0.039544548	0.014929629	0.003580532	0.054875872	403292	24405	02/05/2020	11	155
0.005117496	0.00181701	0.037654415	0.014817341	0.003589216	0.052847603	401759	24427	02/05/2020	12	156
0.005640659	0.002045374	0.038023635	0.016131778	0.00351906	0.054574651	393571	23986	02/05/2020	13	157
0.005830934	0.001854827	0.036687802	0.015888907	0.003541503	0.052985443	386559	23755	02/05/2020	14	158
0.005933845	0.001893671	0.036170657	0.015626653	0.003299734	0.052109482	387607	23883	02/05/2020	15	159
0.005880239	0.001973769	0.036593003	0.016031416	0.003477837	0.052965786	389610	24269	02/05/2020	16	160
0.006165812	0.002057015	0.038028615	0.016471826	0.003428359	0.054749062	382107	24174	02/05/2020	17	161
0.005707133	0.001923197	0.039174405	0.015677049	0.003422198	0.055207986	384256	24233	02/05/2020	18	162
0.006007071	0.002059267	0.038472045	0.015825362	0.003406721	0.054707159	380718	24497	02/05/2020	19	163
0.006166956	0.002093028	0.038704993	0.016720194	0.004113974	0.055745548	374577	24516	02/05/2020	20	164
0.006367335	0.002188855	0.039579783	0.017230842	0.003922709	0.057136396	371427	24382	02/05/2020	21	165
0.006199502	0.002274175	0.039686309	0.017042343	0.003682264	0.057100231	357932	23550	02/05/2020	22	166
0.007005837	0.00240549	0.036839406	0.018398334	0.003644867	0.055604059	327584	21483	02/05/2020	23	167
0.007023992	0.001993506	0.037140721	0.018420458	0.004317964	0.05612964	256834	16979	03/05/2020	0	0
0.007038989	0.002299373	0.034963192	0.019267473	0.004098882	0.054571481	220060	14672	03/05/2020	1	1
0.00735117	0.002249688	0.034084689	0.018616031	0.003607164	0.053012721	182692	12316	03/05/2020	2	2
0.007191844	0.002303484	0.0344541	0.018526032	0.003435594	0.053359684	152812	10188	03/05/2020	3	3
0.00719446	0.002375741	0.034306291	0.018490434	0.003242363	0.053110502	133853	8767	03/05/2020	4	4
0.006340793	0.002559098	0.033488499	0.01827819	0.003569069	0.052047658	131687	8408	03/05/2020	5	5
0.005542747	0.002133858	0.035700837	0.016337559	0.003197484	0.052335683	151369	9475	03/05/2020	6	6
0.005741176	0.00256	0.037110588	0.016428235	0.003181176	0.05392	212500	12857	03/05/2020	7	7
0.004989434	0.002799922	0.037072423	0.015718044	0.003665774	0.053112259	301437	18049	03/05/2020	8	8
0.005396127	0.002419813	0.037819954	0.016218835	0.003881667	0.054359954	361185	21447	03/05/2020	9	9
0.00553368	0.002399236	0.038230792	0.016318468	0.003704818	0.054899857	382205	22965	03/05/2020	10	10
0.005672913	0.002464891	0.037025698	0.016521573	0.003778453	0.05390837	382167	23144	03/05/2020	11	11
0.005528128	0.002485556	0.037640666	0.016400463	0.003709941	0.054414226	380599	23109	03/05/2020	12	12
0.005788005	0.002369156	0.037551249	0.016856529	0.003862231	0.054800411	374395	22776	03/05/2020	13	13
0.005871694	0.002320583	0.037202377	0.01684249	0.003803958	0.05441571	355945	22164	03/05/2020	14	14
0.005634226	0.002305699	0.037529724	0.016735096	0.004059532	0.054585538	346099	21893	03/05/2020	15	15
0.00590885	0.002219712	0.037845521	0.016735608	0.00389299	0.054985999	353199	22310	03/05/2020	16	16
0.005945492	0.00219513	0.03854693	0.016598411	0.003936767	0.055557101	359432	22786	03/05/2020	17	17
0.00586288	0.002187518	0.039131962	0.016631775	0.003788748	0.056200688	361597	23172	03/05/2020	18	18
0.005836742	0.002060677	0.037746846	0.016184323	0.003582705	0.054342752	362017	22989	03/05/2020	19	19
0.00558271	0.001908977	0.03774426	0.015662531	0.003555733	0.053794879	381356	24183	03/05/2020	20	20
0.006432612	0.001987475	0.038861053	0.01731613	0.003917259	0.056575254	346671	23889	03/05/2020	21	21
0.006892727	0.002136188	0.038671455	0.018412883	0.004366274	0.05751275	340794	23474	03/05/2020	22	22
0.007391469	0.002053186	0.037512524	0.018728339	0.004129367	0.056736913	304405	20774	03/05/2020	23	23
0.007182572	0.002533475	0.032878713	0.019861242	0.004257594	0.053210512	265643	17057	04/05/2020	0	24
0.006791816	0.001944584	0.037274357	0.017709944	0.003789568	0.055510762	210842	13902	04/05/2020	1	25
0.007101112	0.001816696	0.035871186	0.017767063	0.003856195	0.05429523	175043	11516	04/05/2020	2	26
0.006300944	0.001923799	0.034326737	0.016623767	0.003807379	0.051694552	149184	9655	04/05/2020	3	27
0.006434161	0.002063211	0.034425052	0.016314647	0.00341576	0.0515497	130864	8388	04/05/2020	4	28
0.005780075	0.001989348	0.03576911	0.015100251	0.003297306	0.051550752	127680	8090	04/05/2020	5	29
0.005740286	0.001893884	0.039103132	0.015414925	0.003523914	0.055098535	170549	10531	04/05/2020	6	30
0.005410434	0.00210088	0.039554507	0.015205646	0.003427752	0.055091871	262271	15783	04/05/2020	7	31
0.004937959	0.002086705	0.040038285	0.0146328	0.003127183	0.055082103	347917	20511	04/05/2020	8	32
0.005235134	0.002089323	0.040154426	0.014633146	0.003237794	0.055095058	380506	22581	04/05/2020	9	33
0.004955809	0.001883508	0.039904796	0.013909371	0.003087349	0.054227987	398724	23593	04/05/2020	10	34
0.005602283	0.002023743	0.039158303	0.015079019	0.003122132	0.054653606	398766	23782	04/05/2020	11	35
0.005507897	0.002096827	0.038758997	0.015529933	0.003743978	0.054674011	402513	24353	04/05/2020	12	36
0.005384344	0.001905666	0.037876072	0.014641908	0.003370372	0.052886735	387791	23686	04/05/2020	13	37
0.005226422	0.002046023	0.037996452	0.014853088	0.003522267	0.053276873	386115	23677	04/05/2020	14	38
0.005309934	0.001882784	0.037905463	0.014686252	0.003644704	0.052997279	372321	22849	04/05/2020	15	39
0.005189649	0.001987694	0.038022232	0.01466881	0.003558315	0.053089636	378831	23163	04/05/2020	16	40
0.005463737	0.001909481	0.03733896	0.015270707	0.003731583	0.052984881	389111	23946	04/05/2020	17	41
0.005565621	0.001885872	0.038251506	0.016019687	0.003896957	0.05472605	391331	24418	04/05/2020	18	42
0.005839906	0.002670689	0.037178532	0.017657068	0.003733877	0.05526291	393157	24765	04/05/2020	19	43
0.005676804	0.002277761	0.03755289	0.016668385	0.003821409	0.0546185	397759	25242	04/05/2020	20	44
0.006253446	0.002293275	0.039063329	0.017453222	0.003885108	0.056915157	386347	25189	04/05/2020	21	45
0.006794104	0.002292119	0.036501173	0.018123094	0.003964598	0.055054726	364728	24348	04/05/2020	22	46
0.006739154	0.002656463	0.035052647	0.018866616	0.003874637	0.054284112	331644	21205	04/05/2020	23	47
0.006393627	0.002181267	0.034344625	0.018043317	0.003754332	0.052823445	266359	17200	05/05/2020	0	48
0.006761457	0.002705492	0.032143068	0.019097593	0.004115077	0.051645349	219923	13932	05/05/2020	1	49
0.006510417	0.002531829	0.030882746	0.018863515	0.004701968	0.050041177	179712	11600	05/05/2020	2	50
0.006312159	0.002843433	0.031007905	0.018916731	0.004561341	0.050247155	151929	9648	05/05/2020	3	51
0.006512602	0.00285901	0.030958994	0.018609556	0.004648676	0.049999257	134662	8446	05/05/2020	4	52
0.005567446	0.00247442	0.030901812	0.016339707	0.003896501	0.047675254	140639	8570	05/05/2020	5	53
0.005109196	0.002392196	0.035491122	0.015141985	0.003712029	0.05100431	193964	11529	05/05/2020	6	54
0.004592615	0.002261409	0.038506772	0.014252461	0.00345842	0.053191972	286547	16710	05/05/2020	7	55
0.00411447	0.002676403	0.03852955	0.014228876	0.003288913	0.053165878	375504	21714	05/05/2020	8	56
0.004244176	0.002530953	0.037803765	0.014435715	0.003436478	0.05261072	398664	23199	05/05/2020	9	57
0.004418746	0.002549	0.037687755	0.014439532	0.003273857	0.052518517	416634	24448	05/05/2020	10	58
0.004581828	0.002391803	0.038625648	0.014865104	0.003617233	0.053879544	406388	24203	05/05/2020	11	59
0.004522023	0.002300721	0.038231429	0.01465145	0.00347274	0.053277564	415522	24755	05/05/2020	12	60
0.004742257	0.002258333	0.036996878	0.014634288	0.003291684	0.0520023	412251	24794	05/05/2020	13	61
0.004743098	0.002080005	0.037023608	0.014528189	0.00327558	0.05188499	408172	24503	05/05/2020	14	62
0.004661722	0.002070472	0.037855001	0.014437686	0.003091804	0.052707287	395562	24146	05/05/2020	15	63
0.00453268	0.002041703	0.037312241	0.014254479	0.003252248	0.051898684	400646	24723	05/05/2020	16	64
0.005133379	0.002254641	0.037433458	0.015434672	0.003367161	0.053260349	405386	25186	05/05/2020	17	65
0.005097547	0.002173257	0.037264741	0.015402427	0.003311035	0.053026466	400781	25129	05/05/2020	18	66
0.005194407	0.002046132	0.03785344	0.015906945	0.003855031	0.054148359	404666	25265	05/05/2020	19	67
0.005382578	0.002168361	0.037304705	0.016348006	0.00394607	0.054085394	404453	25373	05/05/2020	20	68
0.00545516	0.002275994	0.038173218	0.016334514	0.003651396	0.054853518	387523	24792	05/05/2020	21	69
0.006166694	0.002330052	0.03717227	0.017774589	0.003939906	0.055330788	377674	24366	05/05/2020	22	70
0.006081007	0.002276573	0.036598654	0.018194324	0.003880523	0.055228205	328564	21079	05/05/2020	23	71
0.007151828	0.002909954	0.035494927	0.019558946	0.004354073	0.055701737	276293	17878	06/05/2020	0	72
0.007276657	0.002214217	0.032795389	0.018842459	0.004322767	0.051935639	208200	13777	06/05/2020	1	73
0.006982413	0.002076021	0.034276167	0.018852515	0.004083465	0.053421694	160403	10923	06/05/2020	2	74
0.007003315	0.002153299	0.033393109	0.01904005	0.004007717	0.052799967	147216	9844	06/05/2020	3	75
0.007540182	0.001851837	0.033075222	0.018940311	0.00407873	0.052742204	127981	8486	06/05/2020	4	76
0.006146417	0.002140202	0.03495156	0.018347855	0.004470814	0.054106751	131296	8433	06/05/2020	5	77
0.004971985	0.002356222	0.035384044	0.016844698	0.00405087	0.05276309	196501	12046	06/05/2020	6	78
0.00470974	0.002480463	0.037517443	0.016616662	0.003942227	0.054545772	286640	17137	06/05/2020	7	79
0.004606544	0.002342356	0.038167733	0.015490817	0.003663132	0.054178774	370994	21848	06/05/2020	8	80
0.004173913	0.002249445	0.037631228	0.015121549	0.003714376	0.053202158	393875	23187	06/05/2020	9	81
0.004350064	0.002201267	0.037254138	0.014914148	0.003617974	0.052590549	400224	23845	06/05/2020	10	82
0.004529657	0.002249696	0.036824902	0.01473904	0.00350317	0.05205827	396498	23676	06/05/2020	11	83
0.004592906	0.002198678	0.037111784	0.01540579	0.003768088	0.052908673	398876	24017	06/05/2020	12	84
0.004646341	0.002083813	0.037772317	0.0156414	0.003985869	0.053830991	390630	23560	06/05/2020	13	85
0.004699691	0.002155633	0.037502347	0.015212901	0.003681038	0.053119108	388749	23562	06/05/2020	14	86
0.004820703	0.002072403	0.037534682	0.015093298	0.003676674	0.052996173	380235	23167	06/05/2020	15	87
0.004585433	0.00202588	0.037680859	0.015616378	0.003979223	0.053703968	386005	23655	06/05/2020	16	88
0.005383624	0.00211922	0.037690403	0.016218828	0.003996819	0.054256562	397316	24533	06/05/2020	17	89
0.005422342	0.001991357	0.038785272	0.016469755	0.003987847	0.055604028	389684	24305	06/05/2020	18	90
0.005083111	0.001850203	0.039952508	0.015152864	0.003772138	0.055553082	404280	24931	06/05/2020	19	91
0.005050228	0.001880139	0.039308607	0.015043604	0.003752808	0.054765593	401566	25090	06/05/2020	20	92
0.005670944	0.001942533	0.040751426	0.016540254	0.003960784	0.057777314	383005	24972	06/05/2020	21	93
0.005851064	0.002608273	0.040390431	0.016991576	0.004006912	0.057970623	370360	24117	06/05/2020	22	94
0.006827744	0.003407792	0.038075464	0.019075731	0.004155621	0.057677108	328952	21152	06/05/2020	23	95
0.00758817	0.002787642	0.035420111	0.019724794	0.004251896	0.055660175	269762	17569	07/05/2020	0	96
0.007231457	0.002742176	0.037019374	0.019828041	0.004984524	0.057585693	218075	14170	07/05/2020	1	97
0.006866585	0.002614796	0.035914986	0.019358276	0.004702237	0.055872029	182041	11664	07/05/2020	2	98
0.006636869	0.002379498	0.035936847	0.018476478	0.004804013	0.054959967	155495	10146	07/05/2020	3	99
0.006062599	0.002487953	0.034237957	0.018359381	0.004861518	0.053512447	139874	8917	07/05/2020	4	100
0.005710729	0.002626252	0.034182306	0.017556218	0.004404443	0.052627619	146216	9025	07/05/2020	5	101
0.005433675	0.003046739	0.037157606	0.016766769	0.004094662	0.054535663	206122	12452	07/05/2020	6	102
0.004981159	0.002722261	0.038012852	0.015730513	0.003645581	0.054230578	293506	17427	07/05/2020	7	103
0.004483247	0.002520486	0.03877794	0.014892316	0.003625209	0.054260157	372944	22026	07/05/2020	8	104
0.004593821	0.002271944	0.039214756	0.01453545	0.00339793	0.05432693	400538	23519	07/05/2020	9	105
0.004803915	0.002129815	0.039015836	0.015112218	0.003814735	0.054738601	422572	24811	07/05/2020	10	106
0.004851976	0.002033619	0.03840191	0.01513252	0.004060061	0.054108629	417974	24491	07/05/2020	11	107
0.005186579	0.002021887	0.038335068	0.015179594	0.003791929	0.054025479	420894	24908	07/05/2020	12	108
0.005223731	0.002103029	0.036885196	0.015311019	0.003773366	0.052720764	413689	24608	07/05/2020	13	109
0.005390608	0.002261979	0.037920138	0.014783736	0.00333141	0.053205999	414239	24813	07/05/2020	14	110
0.00548109	0.002196323	0.038472098	0.014837329	0.003102549	0.053773473	411597	24846	07/05/2020	15	111
0.005122204	0.002016213	0.038308039	0.014315841	0.003057232	0.053055403	410175	24868	07/05/2020	16	112
0.005805909	0.00224143	0.039204426	0.015295033	0.003225236	0.054974399	412683	25280	07/05/2020	17	113
0.006292431	0.00223803	0.038600396	0.016047944	0.003343322	0.055050038	400799	24838	07/05/2020	18	114
0.005432593	0.002328254	0.039266898	0.015830137	0.003701327	0.055582088	402018	25089	07/05/2020	19	115
0.005691928	0.002101064	0.040608195	0.015383054	0.003244399	0.056468876	404081	25581	07/05/2020	20	116
0.005778203	0.002176808	0.04089566	0.015801825	0.003490622	0.057246196	388183	24948	07/05/2020	21	117
0.005975282	0.002401257	0.038839331	0.016891049	0.003884464	0.056210631	376886	23975	07/05/2020	22	118
0.006477738	0.002395256	0.037121956	0.017444698	0.003769139	0.055130067	331906	21309	07/05/2020	23	119
0.008901351	0.00215116	0.035093575	0.019742454	0.003975937	0.055206919	269622	17549	08/05/2020	0	120
0.008159788	0.002883945	0.033299771	0.02041086	0.004250744	0.054239126	219491	14259	08/05/2020	1	121
0.007063503	0.003274585	0.031334293	0.019984684	0.00445755	0.051941892	174984	11465	08/05/2020	2	122
0.007750107	0.003418972	0.031577911	0.02014634	0.003812711	0.05234111	152385	9967	08/05/2020	3	123
0.007030142	0.003673476	0.032533265	0.019868449	0.004488127	0.053148478	132572	8603	08/05/2020	4	124
0.00822605	0.003216733	0.03246491	0.022991845	0.005590313	0.056179457	141137	8744	08/05/2020	5	125
0.006426937	0.002926085	0.036011746	0.017984972	0.004007691	0.05455581	191382	11545	08/05/2020	6	126
0.005676809	0.002254238	0.039579973	0.015424865	0.00330072	0.055467154	279030	16382	08/05/2020	7	127
0.005450194	0.001994307	0.039454489	0.014787921	0.003264653	0.054687713	366042	21300	08/05/2020	8	128
0.006025832	0.001905315	0.040425609	0.015264311	0.003193279	0.056341165	413055	24125	08/05/2020	9	129
0.005741253	0.001905116	0.039218549	0.015170283	0.003235636	0.054793875	424646	25100	08/05/2020	10	130
0.006301518	0.002178847	0.038994009	0.015959439	0.00320217	0.055406355	408473	24274	08/05/2020	11	131
0.006045331	0.002053595	0.038266628	0.015993967	0.003289191	0.054594673	407091	24474	08/05/2020	12	132
0.006309204	0.002053982	0.038307153	0.015977393	0.002993381	0.054700928	393869	23920	08/05/2020	13	133
0.006360789	0.001859711	0.038649991	0.015648853	0.003034818	0.054718525	381242	23396	08/05/2020	14	134
0.006298568	0.001932092	0.038716261	0.015951057	0.003207752	0.055004837	376276	23296	08/05/2020	15	135
0.006665872	0.001889837	0.039009704	0.016299168	0.003270664	0.055739365	369344	23119	08/05/2020	16	136
0.006657804	0.00206421	0.039008545	0.016962995	0.003761038	0.056412927	378353	23941	08/05/2020	17	137
0.006567294	0.002060328	0.0389465	0.017192173	0.003915674	0.056567032	380522	24365	08/05/2020	18	138
0.006679827	0.002180221	0.040058345	0.017408268	0.004249628	0.057819676	388034	25088	08/05/2020	19	139
0.006805854	0.002018456	0.039483167	0.01724222	0.003993563	0.05712366	369094	24061	08/05/2020	20	140
0.007106072	0.001967155	0.039561369	0.017795571	0.004196782	0.057713348	361944	23885	08/05/2020	21	141
0.007526506	0.002001913	0.037666898	0.018297887	0.003886404	0.056339964	349166	23085	08/05/2020	22	142
0.007387665	0.002153956	0.035613535	0.018453578	0.004055423	0.054491046	320805	20683	08/05/2020	23	143
0.009802894	0.002410074	0.034091525	0.021416054	0.003905982	0.055948402	276755	18144	09/05/2020	0	144
0.008420017	0.002064767	0.03481132	0.019447434	0.004262892	0.054663429	217458	14111	09/05/2020	1	145
0.008581219	0.001937319	0.033324219	0.018890317	0.003990994	0.052581056	171887	11218	09/05/2020	2	146
0.008291919	0.002409967	0.031697188	0.018653414	0.003703452	0.050725032	146890	9373	09/05/2020	3	147
0.008086149	0.00201961	0.029554144	0.018176492	0.003730883	0.047977306	129728	8204	09/05/2020	4	148
0.006676685	0.002265437	0.030504901	0.016598255	0.003558905	0.047394747	133749	8261	09/05/2020	5	149
0.00632144	0.002165455	0.034707603	0.015936303	0.00372772	0.051011853	165785	10017	09/05/2020	6	150
0.005491895	0.00209317	0.035776506	0.015401276	0.003809654	0.051451735	233617	13835	09/05/2020	7	151
0.005249384	0.002214152	0.036696486	0.01505623	0.003548793	0.052047936	325181	19395	09/05/2020	8	152
0.005257009	0.002149971	0.037981001	0.014923654	0.003490961	0.053156948	364656	21780	09/05/2020	9	153
0.005357864	0.002056192	0.037382293	0.015216846	0.00340397	0.052893247	391014	23535	09/05/2020	10	154
0.005998586	0.002268527	0.036522503	0.016063698	0.003509252	0.052904267	380423	23025	09/05/2020	11	155
0.005851278	0.002214905	0.036348223	0.016052248	0.003597606	0.052666674	386924	23419	09/05/2020	12	156
0.006153822	0.002036171	0.036166028	0.015958893	0.003597947	0.052447403	375214	22891	09/05/2020	13	157
0.006047048	0.002165871	0.036450923	0.016201874	0.003470136	0.052950538	379524	23384	09/05/2020	14	158
0.006117431	0.001957365	0.035541902	0.0166456	0.004192067	0.05248084	374994	23345	09/05/2020	15	159
0.006116063	0.002118722	0.035920655	0.016889093	0.004060665	0.053147477	379002	23546	09/05/2020	16	160
0.006684471	0.002107812	0.036809718	0.018176557	0.004149256	0.055360584	376694	23629	09/05/2020	17	161
0.007200155	0.002451456	0.036208166	0.019531884	0.004083988	0.056120265	376103	23783	09/05/2020	18	162
0.006889867	0.002295727	0.036522201	0.018808853	0.004094718	0.055682798	372431	23819	09/05/2020	19	163
0.006764977	0.002169949	0.03771629	0.017985331	0.004022999	0.056058803	372359	24365	09/05/2020	20	164
0.007528629	0.002203501	0.037609758	0.019486517	0.004415349	0.057455179	359428	23426	09/05/2020	21	165
0.007658994	0.0021935	0.03623628	0.019379192	0.004308359	0.05595531	356052	23081	09/05/2020	22	166
0.008229303	0.002320535	0.035971356	0.019525027	0.003833793	0.055834027	325787	21226	09/05/2020	23	167
0.008249415	0.002518344	0.033567248	0.021029929	0.005203083	0.05489797	312507	19165	10/05/2020	0	0
0.010781671	0.002330691	0.033123393	0.021905829	0.003549412	0.055442876	224826	15235	10/05/2020	1	1
0.01029407	0.002140351	0.031016318	0.021108477	0.003443873	0.052473474	186418	12736	10/05/2020	2	2
0.010016161	0.001953785	0.032532925	0.020309711	0.00334073	0.053156206	165832	11246	10/05/2020	3	3
0.011819501	0.002941625	0.031509835	0.023188483	0.003498148	0.055003081	150937	10698	10/05/2020	4	4
0.010262811	0.002489425	0.03279939	0.021711393	0.003037237	0.054732682	144210	9804	10/05/2020	5	5
0.010422582	0.002298701	0.034583286	0.020893843	0.003450756	0.055926052	184887	11625	10/05/2020	6	6
0.00679957	0.00253709	0.03415084	0.018116604	0.003714265	0.052573425	235309	13940	10/05/2020	7	7
0.005962986	0.002223112	0.03474677	0.017428569	0.003828168	0.052578968	317123	18643	10/05/2020	8	8
0.006010619	0.002271982	0.035333051	0.016754533	0.003485305	0.052404914	375003	21748	10/05/2020	9	9
0.006656803	0.002366807	0.034151087	0.017296093	0.003405279	0.0518051	396737	23480	10/05/2020	10	10
0.006439501	0.00220867	0.034101869	0.017207995	0.003671301	0.051616624	407485	24171	10/05/2020	11	11
0.006780931	0.002307452	0.033386099	0.017829407	0.003458697	0.051540534	403042	24208	10/05/2020	12	12
0.006224322	0.002326729	0.03315268	0.017202371	0.003110876	0.050689278	388958	23638	10/05/2020	13	13
0.006570979	0.002333325	0.033775671	0.017392692	0.003170393	0.051584281	382287	23418	10/05/2020	14	14
0.006737977	0.002197739	0.034274194	0.017276594	0.003066306	0.051937695	379936	23400	10/05/2020	15	15
0.006731185	0.002058077	0.035438177	0.01764748	0.003665287	0.053443699	377051	23268	10/05/2020	16	16
0.006957477	0.002116804	0.035061881	0.018222465	0.003977586	0.053611632	378873	23332	10/05/2020	17	17
0.007210324	0.002202316	0.035646855	0.018297328	0.003916905	0.054301179	397763	24809	10/05/2020	18	18
0.00857382	0.003014284	0.029133775	0.021067715	0.004105106	0.050440309	464787	28398	10/05/2020	19	19
0.00677517	0.002787809	0.033334587	0.018787408	0.004244408	0.052437556	478512	28450	10/05/2020	20	20
0.006680726	0.00252873	0.034804047	0.018820036	0.004595345	0.053945452	426301	26226	10/05/2020	21	21
0.007312204	0.002396416	0.034097101	0.019236426	0.004640947	0.053603545	414786	25712	10/05/2020	22	22
0.007627761	0.002564318	0.034194535	0.019870752	0.004721171	0.054369528	368129	22122	10/05/2020	23	23
0.007783429	0.003184453	0.034936577	0.021559031	0.005050344	0.056907882	281367	17363	11/05/2020	0	24
0.008949318	0.00228485	0.034656788	0.021401556	0.005291231	0.056306612	257785	16099	11/05/2020	1	25
0.010285171	0.002224191	0.039752279	0.023000055	0.005740879	0.063213614	218956	14060	11/05/2020	2	26
0.009334301	0.001983193	0.039248381	0.021565836	0.005977276	0.061113358	180517	11163	11/05/2020	3	27
0.009735975	0.002041891	0.040488633	0.021578944	0.005752807	0.062434526	168961	10256	11/05/2020	4	28
0.008914134	0.001998819	0.039367777	0.020531149	0.005823424	0.060292723	167599	9789	11/05/2020	5	29
0.007170901	0.002229342	0.03654497	0.018665102	0.005243919	0.055485356	221590	12685	11/05/2020	6	30
0.005670898	0.002775389	0.03549211	0.016819872	0.003992388	0.052609119	316352	17780	11/05/2020	7	31
0.005169444	0.00326126	0.034481135	0.016616071	0.003893191	0.051387151	403525	22410	11/05/2020	8	32
0.005308055	0.00269299	0.035758323	0.016093766	0.004038339	0.052207335	436318	24349	11/05/2020	9	33
0.005439735	0.002784626	0.035575682	0.01671007	0.004058986	0.052604921	432374	24750	11/05/2020	10	34
0.005772063	0.002854369	0.035319586	0.017808727	0.004442214	0.053522342	426364	24458	11/05/2020	11	35
0.005802032	0.002470406	0.034562087	0.017309358	0.004442955	0.052244247	423817	24517	11/05/2020	12	36
0.005547727	0.002616764	0.035746024	0.016959724	0.004518372	0.053052774	426481	24860	11/05/2020	13	37
0.005622106	0.002455973	0.035278713	0.016671516	0.004268362	0.052260925	405542	23890	11/05/2020	14	38
0.005478402	0.002472994	0.035507611	0.016425255	0.004072727	0.052248832	401942	23765	11/05/2020	15	39
0.005779994	0.002462067	0.036084517	0.017347018	0.004244134	0.053769189	426471	25239	11/05/2020	16	40
0.005971634	0.002457755	0.036449757	0.01789775	0.004344566	0.054712617	408096	24548	11/05/2020	17	41
0.006737922	0.00228877	0.037751129	0.018682982	0.004068925	0.056829152	405021	24523	11/05/2020	18	42
0.006485306	0.00230446	0.037323212	0.018402384	0.004157065	0.056041894	420489	25774	11/05/2020	19	43
0.006714476	0.002265414	0.037506794	0.018649986	0.004004156	0.056500681	415818	25487	11/05/2020	20	44
0.006150642	0.002234375	0.037524782	0.018143904	0.004131393	0.056079381	409063	25457	11/05/2020	21	45
0.006707055	0.002744614	0.037011099	0.019639699	0.004873879	0.057060173	388397	24244	11/05/2020	22	46
0.006894583	0.003357541	0.035900092	0.020545446	0.004946562	0.056845736	339832	21269	11/05/2020	23	47
0.006623649	0.002527543	0.034842921	0.018443628	0.004040351	0.053624794	269036	17417	12/05/2020	0	48
0.007778397	0.003337792	0.033990129	0.021028929	0.004830574	0.055341935	238481	15011	12/05/2020	1	49
0.007229172	0.003528524	0.033037518	0.01985491	0.004713137	0.053297424	197533	12212	12/05/2020	2	50
0.007523462	0.003573794	0.034288135	0.020434464	0.004552262	0.055164102	167609	10364	12/05/2020	3	51
0.007101481	0.003013767	0.034722082	0.019029017	0.004678386	0.054073284	148983	9090	12/05/2020	4	52
0.006129345	0.003392095	0.033999529	0.018309453	0.004335071	0.052721534	152708	9089	12/05/2020	5	53
0.005315041	0.003218766	0.036159547	0.017019644	0.004048641	0.053601324	208465	12069	12/05/2020	6	54
0.004661827	0.003236364	0.036982273	0.016019006	0.003734778	0.053486402	300955	17365	12/05/2020	7	55
0.004569744	0.003061361	0.038362762	0.015556016	0.003439112	0.054325386	381203	21820	12/05/2020	8	56
0.004232259	0.002926723	0.038911027	0.014802806	0.003431766	0.054105241	396006	22811	12/05/2020	9	57
0.004802234	0.002701565	0.038393246	0.01534006	0.003437907	0.054188903	406061	23454	12/05/2020	10	58
0.004891517	0.002943285	0.038558259	0.015979941	0.003519626	0.054878094	406009	23685	12/05/2020	11	59
0.004591025	0.00272682	0.037784902	0.015414438	0.003606207	0.053609082	417336	24464	12/05/2020	12	60
0.004693273	0.002539947	0.037756625	0.014887317	0.003188392	0.053015881	408670	24254	12/05/2020	13	61
0.004778792	0.002479913	0.03863704	0.014906755	0.003474358	0.053913302	403240	24020	12/05/2020	14	62
0.004849566	0.00289582	0.038719476	0.0155902	0.003676324	0.054662643	402304	24021	12/05/2020	15	63
0.00490897	0.002653966	0.038724114	0.015485185	0.003513841	0.054546311	403547	24362	12/05/2020	16	64
0.005034501	0.002754168	0.038676815	0.01605611	0.003511811	0.055108044	405204	24768	12/05/2020	17	65
0.005599138	0.002397496	0.039310975	0.01629949	0.003585041	0.055951542	401669	24759	12/05/2020	18	66
0.005264984	0.002476889	0.039359835	0.015817909	0.003461523	0.055514458	392024	24391	12/05/2020	19	67
0.005322608	0.002615738	0.040152314	0.01631511	0.003664989	0.056834415	406004	25422	12/05/2020	20	68
0.005484753	0.002585006	0.04077705	0.016503276	0.003668541	0.057631185	387620	24675	12/05/2020	21	69
0.005600862	0.002532959	0.039267555	0.016786539	0.003739258	0.056455301	373871	23687	12/05/2020	22	70
0.006313131	0.002730085	0.036698706	0.017750141	0.003726735	0.054824883	327096	20860	12/05/2020	23	71
0.007396231	0.003953097	0.032233219	0.020729142	0.004790141	0.053264822	284334	17853	13/05/2020	0	72
0.007526062	0.002439002	0.033700035	0.018578225	0.004255477	0.052594169	215252	13909	13/05/2020	1	73
0.008205574	0.002599955	0.032770867	0.019891088	0.004205642	0.052993377	175003	11292	13/05/2020	2	74
0.008232439	0.002587721	0.030549857	0.019991151	0.004679351	0.050849389	149166	9579	13/05/2020	3	75
0.007249183	0.002703207	0.031527849	0.019037171	0.004388229	0.050772959	139464	8758	13/05/2020	4	76
0.007128568	0.002373841	0.031099434	0.017553746	0.003782649	0.048906765	141964	8774	13/05/2020	5	77
0.005368504	0.002606846	0.03414868	0.01566105	0.003510752	0.05012435	200242	11750	13/05/2020	6	78
0.004671127	0.002473753	0.036829912	0.014675324	0.003217584	0.051815734	293077	16944	13/05/2020	7	79
0.004320764	0.002385422	0.035749555	0.014008064	0.003028771	0.050054142	377711	21713	13/05/2020	8	80
0.004568709	0.002532174	0.036669897	0.014209125	0.003150495	0.051173461	407555	23531	13/05/2020	9	81
0.004709294	0.002341289	0.036146685	0.014266319	0.00308205	0.050767598	411739	23860	13/05/2020	10	82
0.004778895	0.002431326	0.036429206	0.014377368	0.003060695	0.051194245	417879	24431	13/05/2020	11	83
0.005060315	0.002539714	0.037240384	0.015188113	0.003397435	0.052791655	418551	24714	13/05/2020	12	84
0.005056122	0.002753672	0.036861155	0.015914712	0.003680506	0.053107576	409998	24215	13/05/2020	13	85
0.004646167	0.002907942	0.035934214	0.015953433	0.003919181	0.05216687	397532	23579	13/05/2020	14	86
0.005009088	0.003270103	0.036660642	0.016966511	0.004240994	0.053928813	394483	23464	13/05/2020	15	87
0.005080703	0.003475474	0.036168145	0.017629762	0.004583486	0.054098257	396205	23831	13/05/2020	16	88
0.005208231	0.003295203	0.036599507	0.017515705	0.004359356	0.054491947	408776	24777	13/05/2020	17	89
0.005555277	0.003435038	0.03676168	0.017935464	0.004300698	0.054983189	398540	24485	13/05/2020	18	90
0.005538868	0.003277227	0.037341141	0.017363732	0.004158583	0.055110094	394846	24512	13/05/2020	19	91
0.005151352	0.00315459	0.037276162	0.01721042	0.004130893	0.054842271	407660	25243	13/05/2020	20	92
0.00553089	0.003243113	0.037788549	0.017749129	0.00418085	0.055867017	397766	24832	13/05/2020	21	93
0.006109351	0.003758405	0.03610142	0.019123799	0.004600806	0.05556218	385802	23879	13/05/2020	22	94
0.006517348	0.003550627	0.034332562	0.019908875	0.004972058	0.054592371	339095	20959	13/05/2020	23	95
0.008420382	0.002190087	0.031738363	0.02041218	0.003714559	0.052451144	279441	17936	14/05/2020	0	96
0.007829661	0.004749279	0.03086388	0.022566584	0.005272687	0.053786553	233088	14595	14/05/2020	1	97
0.00803487	0.005172858	0.029823577	0.022304476	0.00508184	0.052385937	197763	12412	14/05/2020	2	98
0.007321741	0.005030923	0.028344011	0.02136617	0.005507946	0.049970879	180285	11184	14/05/2020	3	99
0.008081146	0.005170695	0.025333309	0.021376334	0.005201657	0.046969725	161487	9804	14/05/2020	4	100
0.008272955	0.004626748	0.025417758	0.020127529	0.004456475	0.045903449	170314	10094	14/05/2020	5	101
0.006563745	0.003852732	0.029934863	0.01778079	0.003711723	0.048038609	219844	12700	14/05/2020	6	102
0.006186299	0.003144756	0.03438266	0.016978454	0.003467295	0.051754612	310040	17785	14/05/2020	7	103
0.005656782	0.003058716	0.036644047	0.016033251	0.0034325	0.053043185	379898	21865	14/05/2020	8	104
0.005585174	0.002637306	0.037513834	0.015182997	0.003218993	0.053019716	405717	23456	14/05/2020	9	105
0.005510577	0.002500618	0.036602166	0.015321442	0.003153059	0.052301976	412298	24101	14/05/2020	10	106
0.005384652	0.002590661	0.034484738	0.015582241	0.003291551	0.050337288	418040	24472	14/05/2020	11	107
0.006021262	0.00266846	0.034034151	0.016386197	0.003074788	0.050748262	420842	24588	14/05/2020	12	108
0.006322341	0.002710624	0.033350229	0.016562478	0.002855093	0.050223682	408393	23907	14/05/2020	13	109
0.006160618	0.002102608	0.033779126	0.016286014	0.00331952	0.05034974	407589	24071	14/05/2020	14	110
0.006091625	0.002355061	0.034730269	0.016620575	0.003381177	0.051653673	399565	23858	14/05/2020	15	111
0.005836487	0.002077222	0.035581293	0.015974344	0.003136099	0.051933083	394758	23912	14/05/2020	16	112
0.00611258	0.002279651	0.035848573	0.01673922	0.003267415	0.052899454	397868	24319	14/05/2020	17	113
0.006373589	0.002227981	0.036129622	0.017023993	0.003176702	0.053539663	396323	24497	14/05/2020	18	114
0.005937402	0.002366465	0.037093771	0.0169151	0.003503467	0.05428625	400175	24611	14/05/2020	19	115
0.005712925	0.002014739	0.037759787	0.016358403	0.003396344	0.054424941	407497	25277	14/05/2020	20	116
0.006645682	0.00193446	0.037321429	0.017471962	0.003369206	0.055133403	388222	24605	14/05/2020	21	117
0.007111527	0.002086189	0.035871882	0.01885492	0.003567647	0.055093865	378681	23866	14/05/2020	22	118
0.00765263	0.002343247	0.034410139	0.019858278	0.003541566	0.054570963	337139	21251	14/05/2020	23	119
0.006874384	0.003126712	0.034872338	0.019793988	0.003893779	0.055232494	273770	17564	15/05/2020	0	120
0.008753561	0.002084839	0.029454674	0.020885205	0.003207798	0.050671244	217283	13760	15/05/2020	1	121
0.008625805	0.001955915	0.027426763	0.020559084	0.003016285	0.048441861	182012	11560	15/05/2020	2	122
0.007575295	0.001959444	0.02614423	0.019099999	0.002856759	0.045598271	163822	10168	15/05/2020	3	123
0.007342967	0.001591784	0.024319686	0.018976829	0.002913656	0.043594109	144492	8866	15/05/2020	4	124
0.007311608	0.001709712	0.026979768	0.0189234	0.002843043	0.04618812	154412	9359	15/05/2020	5	125
0.006536631	0.002422734	0.032759161	0.01823701	0.002931033	0.051314452	210506	12485	15/05/2020	6	126
0.005440372	0.002469821	0.035910518	0.016256834	0.003048368	0.052586884	295568	17216	15/05/2020	7	127
0.005284782	0.002341631	0.036558447	0.015744247	0.003192889	0.052670587	372390	21683	15/05/2020	8	128
0.005093688	0.002481166	0.038173472	0.01566297	0.003184163	0.054167265	411097	23817	15/05/2020	9	129
0.004877136	0.002322205	0.037825627	0.014899548	0.003096273	0.053069206	395314	23116	15/05/2020	10	130
0.005171359	0.002447385	0.037671855	0.015575541	0.003165397	0.053627355	357933	21123	15/05/2020	11	131
0.00484473	0.002434562	0.037352719	0.014839119	0.003168834	0.052589466	409930	24159	15/05/2020	12	132
0.005103817	0.002444957	0.037291196	0.015478097	0.003410007	0.053164765	402052	24067	15/05/2020	13	133
0.004683758	0.002263394	0.037520697	0.014598134	0.003362179	0.052561889	394982	23772	15/05/2020	14	134
0.004941494	0.002306368	0.037695959	0.01480425	0.003110561	0.052861843	395427	23963	15/05/2020	15	135
0.004677759	0.002085787	0.037221121	0.014478413	0.00320499	0.052042927	393137	23882	15/05/2020	16	136
0.005117995	0.002586407	0.037313526	0.015481064	0.0034311	0.053160873	401329	24553	15/05/2020	17	137
0.005244365	0.00307719	0.037809021	0.0162067	0.003488805	0.054345508	403290	24842	15/05/2020	18	138
0.005420061	0.002884023	0.038436118	0.016112477	0.003484861	0.054971686	399442	25229	15/05/2020	19	139
0.00570991	0.003055531	0.038093849	0.016723366	0.003446264	0.055174085	383894	24431	15/05/2020	20	140
0.005768378	0.002909571	0.038716796	0.016599783	0.003446599	0.055701316	374282	24117	15/05/2020	21	141
0.005687629	0.002742345	0.038211254	0.017348604	0.00386919	0.055917671	374497	23876	15/05/2020	22	142
0.006558768	0.00277762	0.036243463	0.018338266	0.003676613	0.054955065	334819	21413	15/05/2020	23	143
0.006939666	0.00250764	0.037150092	0.019428971	0.003852266	0.056966734	286325	18651	16/05/2020	0	144
0.007372019	0.002811551	0.033672195	0.019499323	0.003519973	0.053689552	225854	14503	16/05/2020	1	145
0.006524414	0.002746838	0.032244312	0.019325001	0.003621077	0.052848293	185304	11779	16/05/2020	2	146
0.006464841	0.002450482	0.029855249	0.018544857	0.003571055	0.049760801	162417	10120	16/05/2020	3	147
0.006368013	0.002309965	0.028267595	0.01859765	0.003489227	0.048377475	144158	8881	16/05/2020	4	148
0.00532985	0.002573481	0.029353364	0.017720444	0.003598955	0.048602221	153100	9015	16/05/2020	5	149
0.00493238	0.003302457	0.033056531	0.017210063	0.003632703	0.05144376	187739	10890	16/05/2020	6	150
0.005161245	0.003613263	0.035791685	0.017686179	0.003817048	0.053959894	255171	14965	16/05/2020	7	151
0.004941121	0.003205616	0.037405807	0.016362059	0.003438209	0.054200251	335349	19669	16/05/2020	8	152
0.005069104	0.002886463	0.038190939	0.015924314	0.00310789	0.054481662	379357	22410	16/05/2020	9	153
0.00514181	0.002377803	0.037883301	0.015332034	0.003036621	0.053593966	396164	23529	16/05/2020	10	154
0.004992659	0.002520715	0.037246003	0.015427187	0.003198382	0.053094165	389572	23499	16/05/2020	11	155
0.005149363	0.002347504	0.037264989	0.015401086	0.003196156	0.053167433	382960	23440	16/05/2020	12	156
0.005340312	0.00242548	0.036105615	0.015741686	0.003374928	0.052299419	376008	23109	16/05/2020	13	157
0.005741509	0.00219939	0.03531914	0.01669012	0.003775754	0.052530238	372376	23554	16/05/2020	14	158
0.006612277	0.002185138	0.035958658	0.017746464	0.003563373	0.054127529	369313	24173	16/05/2020	15	159
0.006136918	0.002191566	0.035430759	0.016955939	0.003528928	0.052832485	374618	23690	16/05/2020	16	160
0.005765802	0.002273607	0.036399522	0.01640323	0.003459481	0.05323621	366818	23211	16/05/2020	17	161
0.005626413	0.002262943	0.037095038	0.016394898	0.003637929	0.05395275	371640	23779	16/05/2020	18	162
0.006100028	0.002099875	0.03795634	0.017080626	0.003734934	0.05544163	365736	23971	16/05/2020	19	163
0.006128266	0.002102998	0.039034155	0.017399019	0.004036222	0.056800103	365193	24309	16/05/2020	20	164
0.005885164	0.002311031	0.039706692	0.017205581	0.003792102	0.057289527	357849	23794	16/05/2020	21	165
0.005967464	0.002565721	0.038693385	0.017936987	0.0037448	0.057016671	346881	22599	16/05/2020	22	166
0.006547599	0.00265752	0.037854624	0.018557544	0.003547368	0.056748867	332641	21461	16/05/2020	23	167
0.007340861	0.002132345	0.034470973	0.019696034	0.00492498	0.055134136	257463	16383	17/05/2020	0	0
0.006898198	0.00238751	0.038596656	0.019078762	0.003824279	0.058037808	234554	15459	17/05/2020	1	1
0.00699679	0.002286333	0.037954141	0.018351901	0.0032815	0.05660204	195947	12747	17/05/2020	2	2
0.006171515	0.001955028	0.040111786	0.017632026	0.003333967	0.058074757	163169	10378	17/05/2020	3	3
0.006077674	0.001685578	0.039460341	0.017623198	0.003193006	0.057453544	145944	9059	17/05/2020	4	4
0.004769335	0.00169652	0.038359076	0.016038591	0.002827534	0.054738334	146771	8666	17/05/2020	5	5
0.005253607	0.00173732	0.038441172	0.017456493	0.003373494	0.056165402	168075	9818	17/05/2020	6	6
0.005092246	0.002158572	0.038034123	0.017016214	0.003650194	0.055388318	221906	12967	17/05/2020	7	7
0.004906691	0.002464757	0.037903783	0.015714453	0.003217877	0.053921441	306724	17935	17/05/2020	8	8
0.004973255	0.002579222	0.037604034	0.016138253	0.003489062	0.054045567	372593	21888	17/05/2020	9	9
0.006119651	0.002412628	0.03694768	0.016919035	0.003433847	0.054211377	391689	23032	17/05/2020	10	10
0.006247799	0.002774247	0.03636127	0.017209521	0.003384224	0.053907682	391818	23271	17/05/2020	11	11
0.006516591	0.002802863	0.036851008	0.017629148	0.003338972	0.054774236	384250	23015	17/05/2020	12	12
0.006845515	0.002553465	0.036611165	0.01735666	0.003400196	0.054235911	376743	22593	17/05/2020	13	13
0.006913615	0.002547264	0.036822985	0.017722568	0.003456808	0.054867683	369416	22379	17/05/2020	14	14
0.006664565	0.002618415	0.037285469	0.017720094	0.003550484	0.055336905	371217	22738	17/05/2020	15	15
0.007034117	0.002441882	0.036657644	0.018007874	0.003581248	0.054962396	373892	23025	17/05/2020	16	16
0.006656349	0.002554337	0.036447076	0.018238342	0.003612139	0.055070318	371525	23086	17/05/2020	17	17
0.006455651	0.002332983	0.036949545	0.017300292	0.003707205	0.05465731	375485	23500	17/05/2020	18	18
0.006400424	0.002288893	0.036447447	0.01710047	0.003608186	0.054072455	377475	23782	17/05/2020	19	19
0.006280148	0.002474646	0.037747698	0.016731918	0.003498176	0.054968666	374195	24060	17/05/2020	20	20
0.006486975	0.002336854	0.037808538	0.017520895	0.003659602	0.055916402	362881	23174	17/05/2020	21	21
0.007132555	0.002430206	0.036546229	0.018414241	0.003895103	0.055790297	354291	22577	17/05/2020	22	22
0.007437235	0.002407018	0.034775931	0.019482007	0.004236481	0.055232361	309927	19704	17/05/2020	23	23
0.006964506	0.002182848	0.035475094	0.018756464	0.004224498	0.05459791	262043	16751	18/05/2020	0	24
0.007384955	0.002152522	0.032966282	0.019982819	0.005139694	0.053891134	204876	13373	18/05/2020	1	25
0.007697828	0.00197506	0.032379948	0.019756736	0.005336343	0.053069011	163033	10712	18/05/2020	2	26
0.00722034	0.002072694	0.031110869	0.019847412	0.005904452	0.052035536	146669	9623	18/05/2020	3	27
0.006254167	0.001674656	0.03118353	0.018873615	0.006198609	0.051041303	125996	8226	18/05/2020	4	28
0.006234825	0.001922532	0.030913701	0.018244905	0.005637384	0.049817321	130557	8220	18/05/2020	5	29
0.005577528	0.002125033	0.033678219	0.017218775	0.004883751	0.051383183	183056	10870	18/05/2020	6	30
0.005278357	0.002244398	0.036422122	0.01569251	0.004017253	0.05258252	273570	15873	18/05/2020	7	31
0.004569832	0.002019553	0.037198324	0.013765363	0.003234637	0.051522346	358000	20542	18/05/2020	8	32
0.004745633	0.002200689	0.037840112	0.013964044	0.003156955	0.052288665	392150	22303	18/05/2020	9	33
0.004671299	0.001910542	0.03695017	0.013627879	0.002846267	0.051064235	409308	23643	18/05/2020	10	34
0.0048635	0.002198468	0.037090596	0.014395079	0.003129153	0.051988881	409376	23750	18/05/2020	11	35
0.005012071	0.00221344	0.038096148	0.014722806	0.00338627	0.053298859	408414	24065	18/05/2020	12	36
0.004874438	0.002009291	0.037379707	0.01391502	0.003258643	0.051730032	406611	24081	18/05/2020	13	37
0.004574733	0.002066406	0.036805242	0.013615569	0.003414385	0.050882481	405051	23949	18/05/2020	14	38
0.004728253	0.002096345	0.037527639	0.013610942	0.00325163	0.051531327	392111	23334	18/05/2020	15	39
0.004974675	0.001963292	0.036916403	0.014028885	0.003304749	0.051584675	398820	23817	18/05/2020	16	40
0.004696735	0.001901882	0.03679438	0.014122273	0.003623689	0.051454409	405388	24671	18/05/2020	17	41
0.005256015	0.001840113	0.036703147	0.01469295	0.003565855	0.051868833	393454	24242	18/05/2020	18	42
0.005191199	0.002106317	0.037552121	0.015492684	0.003881389	0.053454436	395477	24626	18/05/2020	19	43
0.00516324	0.002050035	0.038393647	0.015718631	0.003751615	0.054557386	393164	24916	18/05/2020	20	44
0.005606647	0.002124486	0.038776464	0.016103026	0.00384981	0.055315417	380798	24197	18/05/2020	21	45
0.005619344	0.002090855	0.037881376	0.016352401	0.003963059	0.054676546	365879	23317	18/05/2020	22	46
0.006466879	0.001968313	0.036562622	0.017578125	0.00397915	0.054514361	329216	20760	18/05/2020	23	47
0.006272149	0.002316808	0.036268719	0.017387494	0.00381054	0.053926761	262430	16919	19/05/2020	0	48
0.007321512	0.002210701	0.034957578	0.018871393	0.00401695	0.054568936	217578	14238	19/05/2020	1	49
0.006977677	0.001714201	0.034075238	0.018499085	0.003834975	0.053173195	182009	11919	19/05/2020	2	50
0.006943451	0.001766971	0.034711032	0.018211004	0.004025459	0.053326448	160727	10537	19/05/2020	3	51
0.00668521	0.001993712	0.033391193	0.018724164	0.003931656	0.052519676	143451	9290	19/05/2020	4	52
0.006267899	0.002141082	0.036020155	0.017425839	0.00355271	0.053844491	148056	9285	19/05/2020	5	53
0.005214896	0.001989638	0.037044244	0.01573225	0.003429572	0.053029455	205565	12410	19/05/2020	6	54
0.004816247	0.00219629	0.038726559	0.015584169	0.003409672	0.054761509	295043	17217	19/05/2020	7	55
0.00428975	0.002467673	0.039754887	0.01505681	0.003420062	0.055195853	374847	21689	19/05/2020	8	56
0.004440672	0.002246783	0.039867813	0.014845899	0.003332393	0.055167098	397012	22977	19/05/2020	9	57
0.004612544	0.002242728	0.039731172	0.014527893	0.003097456	0.054597966	401297	23486	19/05/2020	10	58
0.004627506	0.002362437	0.038859778	0.014920249	0.003338671	0.05408494	390275	23109	19/05/2020	11	59
0.004991086	0.002239781	0.038798862	0.015012987	0.003228065	0.054166936	402718	23993	19/05/2020	12	60
0.004978223	0.002189096	0.038841838	0.015051626	0.003323053	0.05431552	393313	23718	19/05/2020	13	61
0.004806373	0.002060244	0.038409574	0.014742651	0.003281896	0.053462815	386362	23288	19/05/2020	14	62
0.005040556	0.002012993	0.038513292	0.014723375	0.003256312	0.053556915	371586	22603	19/05/2020	15	63
0.005260377	0.002204621	0.039183431	0.014945613	0.003355085	0.054532488	384193	23488	19/05/2020	16	64
0.005363152	0.002290857	0.039038756	0.015633829	0.003792642	0.055044214	392866	24437	19/05/2020	17	65
0.005080208	0.002347442	0.038611105	0.015889594	0.004162526	0.054835324	394472	24693	19/05/2020	18	66
0.005431544	0.002313676	0.039249213	0.016031772	0.003864802	0.055632331	384237	24350	19/05/2020	19	67
0.005098668	0.00225607	0.040681297	0.015509519	0.003555176	0.056646147	388729	24672	19/05/2020	20	68
0.005328649	0.002268023	0.040061266	0.015728887	0.003754154	0.05625072	373453	24062	19/05/2020	21	69
0.00581081	0.002283971	0.039419349	0.015955515	0.003532219	0.055813365	371721	23841	19/05/2020	22	70
0.006061459	0.002047005	0.037589614	0.0163332	0.003717654	0.054262451	326819	20834	19/05/2020	23	71
0.006744854	0.001981371	0.034819237	0.018029728	0.003407809	0.053288442	268501	17476	20/05/2020	0	72
0.006661448	0.002181095	0.035882211	0.017163198	0.00387969	0.053375281	203109	13292	20/05/2020	1	73
0.006790274	0.001848024	0.036237082	0.016516717	0.003495441	0.053167173	164500	10865	20/05/2020	2	74
0.005989136	0.001638224	0.035642986	0.015201661	0.003243286	0.051275759	150773	9923	20/05/2020	3	75
0.00602796	0.001749348	0.035387845	0.014927767	0.003345627	0.050578014	137194	8925	20/05/2020	4	76
0.004801188	0.001963492	0.035453858	0.014042781	0.003288675	0.049774164	144131	9226	20/05/2020	5	77
0.00508497	0.0020673	0.038666347	0.01442701	0.003385081	0.05370081	204131	12362	20/05/2020	6	78
0.004662029	0.002575574	0.039136413	0.014365752	0.003122841	0.053974183	292362	17286	20/05/2020	7	79
0.004526903	0.002088499	0.040917081	0.013340149	0.002826581	0.054880499	365813	21419	20/05/2020	8	80
0.004510414	0.002058937	0.039656692	0.01340968	0.00286681	0.053499433	394864	22869	20/05/2020	9	81
0.004714003	0.002028843	0.039833201	0.013630431	0.002909755	0.053897849	400721	23634	20/05/2020	10	82
0.004931453	0.001913404	0.04019134	0.01344314	0.002793668	0.053999408	405560	24118	20/05/2020	11	83
0.00502121	0.002303532	0.038787558	0.014620077	0.003097515	0.053802176	408069	24428	20/05/2020	12	84
0.004804723	0.002445007	0.039440595	0.014424506	0.003098904	0.054255371	386911	23541	20/05/2020	13	85
0.004616762	0.002259486	0.039036605	0.014020135	0.00312159	0.053501946	388584	23604	20/05/2020	14	86
0.005136167	0.002183762	0.039806567	0.015003818	0.00366251	0.05525579	392900	24087	20/05/2020	15	87
0.005382213	0.002079434	0.038627827	0.014682677	0.003168541	0.053710688	394819	24173	20/05/2020	16	88
0.006051805	0.001931216	0.037626441	0.015174194	0.003271649	0.053215177	402855	25003	20/05/2020	17	89
0.006115093	0.00190597	0.038334237	0.015370165	0.003035064	0.054089094	400321	25238	20/05/2020	18	90
0.006134876	0.002016287	0.03922273	0.015930439	0.003336867	0.055626251	395281	25247	20/05/2020	19	91
0.00631538	0.001879728	0.040771168	0.015835129	0.003277539	0.057047843	396334	25599	20/05/2020	20	92
0.006176021	0.001959271	0.040357325	0.016393528	0.003405836	0.057148463	382285	24791	20/05/2020	21	93
0.006818631	0.002063744	0.039131038	0.017276179	0.003323882	0.056831713	374562	24339	20/05/2020	22	94
0.006652374	0.002153051	0.037638514	0.017926753	0.003514809	0.055973182	326049	20972	20/05/2020	23	95
0.007492728	0.002222108	0.034933006	0.018963212	0.003731672	0.054267182	272264	18022	21/05/2020	0	96
0.007397319	0.002131269	0.032489905	0.018440733	0.003454949	0.051370272	209265	13723	21/05/2020	1	97
0.007470609	0.002242318	0.031057523	0.018472158	0.003360639	0.049824872	176157	11327	21/05/2020	2	98
0.006744509	0.002241765	0.029431168	0.018107054	0.003375457	0.047903309	156127	9851	21/05/2020	3	99
0.005957635	0.001868197	0.029265961	0.015806119	0.003037658	0.045410415	135960	8471	21/05/2020	4	100
0.006233424	0.00177032	0.03300527	0.014949366	0.002760613	0.048334475	147431	9058	21/05/2020	5	101
0.005545022	0.002108392	0.034228042	0.015272264	0.003071241	0.049895321	202524	12187	21/05/2020	6	102
0.004919397	0.002333996	0.036684843	0.01494165	0.002846999	0.051932256	294345	17181	21/05/2020	7	103
0.004904519	0.002245969	0.037738839	0.014382946	0.002655818	0.05246879	365989	21215	21/05/2020	8	104
0.004837874	0.002066518	0.037922367	0.014218045	0.002781462	0.052466305	395835	22898	21/05/2020	9	105
0.004429133	0.001913974	0.038294207	0.013932751	0.003091805	0.052558223	407529	23776	21/05/2020	10	106
0.004486468	0.002127011	0.037706328	0.014184238	0.003101787	0.052242984	400092	23584	21/05/2020	11	107
0.004628477	0.002188505	0.037172222	0.014027348	0.002721315	0.05151328	401644	23778	21/05/2020	12	108
0.005194984	0.002290024	0.037953885	0.014588755	0.002754916	0.052904222	406546	24163	21/05/2020	13	109
0.005054957	0.002202233	0.036953818	0.014171754	0.002775757	0.051458266	402773	24127	21/05/2020	14	110
0.004875745	0.002101703	0.037186541	0.014214081	0.002915183	0.051729093	389684	23406	21/05/2020	15	111
0.004886369	0.00204367	0.038184361	0.014039347	0.002842699	0.052551514	390474	23710	21/05/2020	16	112
0.005436859	0.001992605	0.038053053	0.014670339	0.003086925	0.053006278	402990	24741	21/05/2020	17	113
0.005418451	0.002000779	0.038131569	0.014796938	0.003199689	0.053299598	385350	23915	21/05/2020	18	114
0.005374449	0.001834362	0.03896154	0.014566841	0.003095003	0.053942592	388691	24306	21/05/2020	19	115
0.005613189	0.002124666	0.039035325	0.01497444	0.003017789	0.054353275	393003	24625	21/05/2020	20	116
0.005552289	0.001997774	0.038876521	0.015236635	0.003058353	0.054580441	380924	24311	21/05/2020	21	117
0.00557689	0.002210028	0.037506057	0.01595478	0.003145579	0.053847382	357009	22641	21/05/2020	22	118
0.006333733	0.002153469	0.03540557	0.016778362	0.003377991	0.052545859	331558	20954	21/05/2020	23	119
0.006993422	0.001857464	0.033441336	0.018696842	0.004053601	0.052511766	286412	18940	22/05/2020	0	120
0.008162473	0.002003393	0.031846731	0.019772227	0.003519474	0.051912248	221624	14380	22/05/2020	1	121
0.007106363	0.001618281	0.029962547	0.018266545	0.003220324	0.048564655	184764	11698	22/05/2020	2	122
0.007092629	0.001588264	0.029285887	0.018380213	0.003255335	0.047938894	164960	10342	22/05/2020	3	123
0.005927682	0.001276732	0.029775204	0.017131653	0.002989897	0.04722604	153517	9528	22/05/2020	4	124
0.00512331	0.001625666	0.032420949	0.016299763	0.002758706	0.04897934	162395	9936	22/05/2020	5	125
0.004898259	0.00187775	0.034247541	0.015092478	0.002799005	0.049697446	198642	11912	22/05/2020	6	126
0.004415939	0.001897958	0.037597481	0.014143404	0.00292444	0.052054342	290312	17084	22/05/2020	7	127
0.004360788	0.001990105	0.038557293	0.013708731	0.003071052	0.052723246	378372	22230	22/05/2020	8	128
0.004598308	0.00203772	0.038264664	0.013995275	0.003176302	0.052602002	409281	24043	22/05/2020	9	129
0.00472293	0.001930881	0.039773201	0.013656014	0.003145348	0.05381441	407586	24316	22/05/2020	10	130
0.004801953	0.002068572	0.039013709	0.014210619	0.003195536	0.053634582	404627	24098	22/05/2020	11	131
0.004735095	0.001967539	0.037930759	0.013905278	0.003102562	0.052156043	399992	24102	22/05/2020	12	132
0.004597283	0.002018623	0.037480181	0.013981018	0.002884814	0.051842025	401759	24359	22/05/2020	13	133
0.00461238	0.001973116	0.038350384	0.014027107	0.003095183	0.052691568	394807	23981	22/05/2020	14	134
0.004824846	0.001837192	0.04004318	0.01394492	0.003015529	0.054398617	394624	24066	22/05/2020	15	135
0.004611008	0.001755856	0.03877724	0.013873272	0.003350716	0.053022814	397527	24458	22/05/2020	16	136
0.005178236	0.001846678	0.038420952	0.014203089	0.00295971	0.052993377	398012	24860	22/05/2020	17	137
0.005463668	0.001912668	0.039684025	0.015034702	0.003220257	0.055031523	390031	24787	22/05/2020	18	138
0.005200716	0.001756533	0.039973718	0.014611284	0.003322312	0.05493207	377448	24669	22/05/2020	19	139
0.005442611	0.00184938	0.039588863	0.015333231	0.003421748	0.055286166	379046	25072	22/05/2020	20	140
0.005480107	0.001842473	0.038239847	0.016135434	0.003758539	0.054780047	380467	24725	22/05/2020	21	141
0.005820653	0.001990013	0.037426108	0.016554984	0.003718603	0.054341215	374872	24469	22/05/2020	22	142
0.006507472	0.001907766	0.034772838	0.017758024	0.003938425	0.052864429	341761	22197	22/05/2020	23	143
0.007674789	0.002274132	0.033679279	0.019139799	0.003734912	0.053222501	307370	19928	23/05/2020	0	144
0.007448533	0.001883686	0.03057002	0.018970482	0.003659609	0.04988103	231992	15416	23/05/2020	1	145
0.007322719	0.001868737	0.031028383	0.018277927	0.003359527	0.04966326	190503	12787	23/05/2020	2	146
0.007404613	0.001770536	0.030427667	0.017979155	0.003376796	0.048759712	164357	10934	23/05/2020	3	147
0.00649939	0.001719378	0.02944345	0.01698688	0.00344589	0.046772778	140167	9207	23/05/2020	4	148
0.007471223	0.001401681	0.030665071	0.018043333	0.003510813	0.048946425	151247	9483	23/05/2020	5	149
0.00666597	0.001781423	0.033261937	0.017767213	0.003803155	0.051316477	191420	11571	23/05/2020	6	150
0.005594992	0.001941904	0.03383528	0.016919563	0.004149138	0.051000946	260054	15464	23/05/2020	7	151
0.005076839	0.001901624	0.035128922	0.016223685	0.004112882	0.051662241	342339	20364	23/05/2020	8	152
0.004793033	0.001994087	0.035439551	0.016220985	0.004062985	0.051921083	387646	23027	23/05/2020	9	153
0.004713448	0.002138669	0.034911053	0.016409599	0.003878185	0.051660671	405860	24453	23/05/2020	10	154
0.005412549	0.002028491	0.033029181	0.017260395	0.004166302	0.050678269	411636	24783	23/05/2020	11	155
0.005775425	0.00208862	0.03335204	0.017589791	0.003838083	0.051341987	409840	24674	23/05/2020	12	156
0.005784164	0.002180109	0.032718827	0.017988358	0.004161358	0.051242392	407319	24679	23/05/2020	13	157
0.005882175	0.002074731	0.032778228	0.017938246	0.00402372	0.051259676	397642	24475	23/05/2020	14	158
0.00584074	0.00213505	0.032940035	0.017557973	0.003858923	0.050888753	391560	24073	23/05/2020	15	159
0.006220523	0.002329057	0.031837723	0.018724647	0.00404431	0.051098539	412184	25544	23/05/2020	16	160
0.006943804	0.002518616	0.032540427	0.019498025	0.003820428	0.052575206	411734	25262	23/05/2020	17	161
0.005917997	0.002466039	0.034921896	0.017835945	0.003948643	0.053276877	402670	25224	23/05/2020	18	162
0.006089968	0.002311207	0.035350104	0.017582856	0.003553955	0.053493712	395897	24938	23/05/2020	19	163
0.006638649	0.002017407	0.035403619	0.01819927	0.003754132	0.054297078	399027	25551	23/05/2020	20	164
0.006936482	0.002035595	0.03621297	0.018255934	0.003524928	0.054966207	388093	25050	23/05/2020	21	165
0.007065888	0.00224002	0.035405417	0.018813549	0.004079195	0.054635532	381693	24461	23/05/2020	22	166
0.006907693	0.0021829	0.034526884	0.018534388	0.004122613	0.053489746	345412	22337	23/05/2020	23	167
0.007569181	0.002492372	0.030612111	0.021592882	0.004675663	0.052856034	304128	19339	24/05/2020	0	0
0.008475777	0.001971014	0.032778005	0.019493454	0.003479486	0.052734001	239978	15964	24/05/2020	1	1
0.009295589	0.001834723	0.03301484	0.020085383	0.003486481	0.053572881	196760	13179	24/05/2020	2	2
0.010001596	0.001826533	0.032647054	0.020623858	0.003422532	0.053785178	169173	11040	24/05/2020	3	3
0.01014352	0.001571436	0.031691756	0.020084709	0.003297993	0.052255315	148272	9489	24/05/2020	4	4
0.009357966	0.001708966	0.029651936	0.018991572	0.003238766	0.04913966	145117	8991	24/05/2020	5	5
0.008266754	0.002102794	0.031281954	0.019162002	0.003414152	0.051085192	173103	10429	24/05/2020	6	6
0.00639592	0.002364427	0.032557295	0.018226308	0.003837552	0.051241634	242342	14257	24/05/2020	7	7
0.006123848	0.002348998	0.033891385	0.016951786	0.003503694	0.051266662	328225	19408	24/05/2020	8	8
0.005333834	0.002187329	0.035197722	0.01607509	0.003699681	0.051749863	394088	23462	24/05/2020	9	9
0.005687963	0.002068779	0.033340795	0.016993202	0.003946702	0.05081467	424405	25358	24/05/2020	10	10
0.005668323	0.002046963	0.034575549	0.017342866	0.004209006	0.052288142	408410	24571	24/05/2020	11	11
0.006223808	0.001888793	0.033617523	0.017656105	0.003864684	0.051649396	401844	24355	24/05/2020	12	12
0.006157063	0.002304082	0.033862562	0.01816295	0.004061041	0.052475026	389309	23840	24/05/2020	13	13
0.00602843	0.002397964	0.03359986	0.017917691	0.003818693	0.051873377	387829	24021	24/05/2020	14	14
0.005797595	0.0023311	0.034266385	0.017180391	0.003686757	0.051832234	381365	23819	24/05/2020	15	15
0.005935229	0.002223462	0.032732442	0.018137279	0.004387803	0.051972455	389033	24188	24/05/2020	16	16
0.010153294	0.002810546	0.027642629	0.025742101	0.004959262	0.054223198	447244	27741	24/05/2020	17	17
0.007585708	0.002644681	0.03116153	0.021093105	0.004634848	0.053035614	450716	27860	24/05/2020	18	18
0.00663285	0.002476387	0.032301199	0.019242631	0.004538508	0.052220463	434504	26769	24/05/2020	19	19
0.006562831	0.002393695	0.032251893	0.018696953	0.004267123	0.051623093	428626	26737	24/05/2020	20	20
0.006782158	0.00222225	0.03245712	0.019450208	0.004645852	0.05252121	407245	25735	24/05/2020	21	21
0.006876594	0.002319086	0.032015992	0.020576847	0.004965869	0.053157486	396708	25211	24/05/2020	22	22
0.007140795	0.002199706	0.031202827	0.020473762	0.004597385	0.052215516	363685	23120	24/05/2020	23	23
0.010062428	0.00338673	0.028937335	0.023913104	0.004273564	0.053304331	286412	17834	25/05/2020	0	24
0.007755116	0.002615248	0.030411966	0.021241336	0.004324222	0.052348113	231718	15059	25/05/2020	1	25
0.007952101	0.002402596	0.029860058	0.020014339	0.00406088	0.050815733	182719	11935	25/05/2020	2	26
0.0088833	0.002361299	0.02899113	0.021298514	0.004287798	0.051660936	149494	9573	25/05/2020	3	27
0.008127629	0.002587507	0.028502262	0.020580998	0.00443686	0.051011985	125990	8060	25/05/2020	4	28
0.006918816	0.002609467	0.029583902	0.019205678	0.004219881	0.050213604	134127	8019	25/05/2020	5	29
0.006685381	0.002685761	0.029137074	0.019032493	0.004247618	0.049251258	189518	11063	25/05/2020	6	30
0.006636807	0.002260773	0.031352702	0.018490783	0.004053066	0.050734308	281762	16360	25/05/2020	7	31
0.006528807	0.002444955	0.031538045	0.018649142	0.004097241	0.050803113	373422	21561	25/05/2020	8	32
0.006560753	0.002176542	0.032961797	0.019241682	0.004451255	0.052703916	417635	24241	25/05/2020	9	33
0.007138742	0.00208401	0.033273034	0.019197075	0.003933302	0.05289924	421783	24809	25/05/2020	10	34
0.0071034	0.002136037	0.032633108	0.01886833	0.003951908	0.052007971	418532	24548	25/05/2020	11	35
0.007256335	0.002297597	0.033225482	0.01877825	0.003761467	0.052500576	412605	24521	25/05/2020	12	36
0.007263228	0.002122564	0.03223181	0.019266355	0.004398508	0.051958301	404228	24150	25/05/2020	13	37
0.00733506	0.00226855	0.031292133	0.019402656	0.004589051	0.051179671	404223	24262	25/05/2020	14	38
0.007250573	0.00225303	0.032622712	0.019778493	0.005102165	0.052858624	411002	24609	25/05/2020	15	39
0.011067164	0.002315837	0.027487059	0.025711427	0.005587603	0.053762178	425764	27246	25/05/2020	16	40
0.009505416	0.002856116	0.025872453	0.025139539	0.004842536	0.051632621	489826	29326	25/05/2020	17	41
0.00900321	0.002505467	0.029261516	0.022393155	0.004319547	0.05220518	461391	27429	25/05/2020	18	42
0.008416736	0.002579286	0.029427925	0.021646928	0.004323028	0.051526683	440432	26723	25/05/2020	19	43
0.007872417	0.002687974	0.030878241	0.02047013	0.003954667	0.051823669	433412	26346	25/05/2020	20	44
0.008643611	0.002629605	0.031969185	0.021049018	0.003657099	0.053407774	410708	25489	25/05/2020	21	45
0.008820993	0.00281445	0.031903058	0.022627875	0.004286742	0.054959608	391906	24117	25/05/2020	22	46
0.00962323	0.003141409	0.029492286	0.023269169	0.00397438	0.053222005	351753	21645	25/05/2020	23	47
0.007487227	0.00223783	0.031459692	0.019703579	0.005099318	0.051586825	299844	18712	26/05/2020	0	48
0.010410063	0.004183	0.028879948	0.025050563	0.004282184	0.054447995	231891	14468	26/05/2020	1	49
0.011172486	0.005435264	0.027165906	0.026067399	0.003769282	0.053722687	192079	11686	26/05/2020	2	50
0.012411301	0.007358739	0.026846255	0.02869251	0.003607096	0.055972405	152200	9275	26/05/2020	3	51
0.014456508	0.008095644	0.027040897	0.03071285	0.003570757	0.05815853	138346	8314	26/05/2020	4	52
0.013212048	0.007548776	0.026302451	0.029607153	0.003831832	0.056369153	147971	8575	26/05/2020	5	53
0.010956161	0.004920545	0.029376177	0.025561213	0.003549246	0.055416633	210749	12046	26/05/2020	6	54
0.008720478	0.003635504	0.030195628	0.022275906	0.003638882	0.05295807	295970	16747	26/05/2020	7	55
0.007423351	0.002976575	0.031765636	0.019732728	0.003785315	0.05183943	387022	21843	26/05/2020	8	56
0.006684584	0.002504036	0.03356601	0.018756424	0.004051769	0.052675384	419323	23884	26/05/2020	9	57
0.006469365	0.00295098	0.033930335	0.018406233	0.003848382	0.052846995	421216	24112	26/05/2020	10	58
0.007157213	0.00334496	0.034930156	0.018999278	0.003564302	0.054306129	419437	24133	26/05/2020	11	59
0.006917362	0.003258144	0.034100802	0.018359792	0.003491711	0.052830999	423861	24549	26/05/2020	12	60
0.006365826	0.002886996	0.034785893	0.017853663	0.003401843	0.053014866	415657	24481	26/05/2020	13	61
0.00629848	0.002758061	0.034758001	0.01720198	0.003446338	0.052286789	403907	23934	26/05/2020	14	62
0.006004922	0.002776551	0.034820471	0.017408973	0.00365495	0.052628258	396175	23768	26/05/2020	15	63
0.006357952	0.003137462	0.03428061	0.017672441	0.003202878	0.052332969	397455	23755	26/05/2020	16	64
0.008049581	0.002881647	0.033847768	0.020295973	0.004135811	0.054573182	409835	25067	26/05/2020	17	65
0.00706751	0.002515181	0.03501151	0.019256085	0.004549878	0.054608345	407923	25277	26/05/2020	18	66
0.006475458	0.002321157	0.035374729	0.018673299	0.004714153	0.054431998	403678	25107	26/05/2020	19	67
0.0062127	0.002319669	0.035245266	0.017779235	0.004414222	0.053396431	408679	25486	26/05/2020	20	68
0.00619521	0.002294242	0.035083522	0.018243129	0.004694256	0.053759812	397081	24887	26/05/2020	21	69
0.006309325	0.002306114	0.034856728	0.018673156	0.004971524	0.053932498	392435	24560	26/05/2020	22	70
0.007063694	0.002571119	0.031423255	0.019599963	0.005032125	0.051433385	363266	22426	26/05/2020	23	71
0.009994605	0.002760515	0.030971715	0.023131573	0.004291409	0.054569213	285454	17975	27/05/2020	0	72
0.007282608	0.002180274	0.029818939	0.020175733	0.005631009	0.050326631	244006	15294	27/05/2020	1	73
0.007559811	0.002191029	0.029571307	0.019147472	0.004685666	0.049361414	197624	12211	27/05/2020	2	74
0.00711208	0.002246242	0.028276943	0.01790261	0.003953876	0.046632473	163384	10048	27/05/2020	3	75
0.007526279	0.002622994	0.026869213	0.018617985	0.003908129	0.045862853	151735	9069	27/05/2020	4	76
0.006786215	0.002559048	0.027296508	0.019019095	0.004941173	0.046612579	158262	9377	27/05/2020	5	77
0.006695158	0.002837084	0.029762281	0.019249709	0.005073321	0.049328225	221354	12998	27/05/2020	6	78
0.006100843	0.002789423	0.032135458	0.018083944	0.004958974	0.050542388	306515	17828	27/05/2020	7	79
0.006261038	0.002710508	0.032447831	0.017830915	0.004659256	0.050784847	383323	22072	27/05/2020	8	80
0.006083499	0.002501765	0.033979416	0.017361257	0.004270339	0.051811303	403715	23308	27/05/2020	9	81
0.005880898	0.002232982	0.033649296	0.016525015	0.004192488	0.050621382	420514	24456	27/05/2020	10	82
0.006110808	0.00220185	0.033718433	0.016370597	0.003786496	0.050583772	408293	23939	27/05/2020	11	83
0.006552977	0.002234294	0.032824371	0.016932093	0.004114051	0.050137175	420267	24628	27/05/2020	12	84
0.006756498	0.002253761	0.032992956	0.017219022	0.00385197	0.050690483	417968	24839	27/05/2020	13	85
0.006699463	0.002298001	0.032410323	0.017515873	0.003878636	0.050354184	411227	24374	27/05/2020	14	86
0.006776952	0.002065101	0.034246458	0.017266198	0.004017782	0.052086974	409181	24515	27/05/2020	15	87
0.006711296	0.00229084	0.032350903	0.018110153	0.004045066	0.050867728	415568	25442	27/05/2020	16	88
0.006372637	0.002429043	0.032484848	0.017860186	0.004157216	0.050729073	416625	25546	27/05/2020	17	89
0.00638342	0.002119768	0.033617255	0.017269237	0.004099665	0.051332632	414668	25497	27/05/2020	18	90
0.006704955	0.00213384	0.034863319	0.018115614	0.003961796	0.053409616	408653	25315	27/05/2020	19	91
0.007304381	0.002310841	0.035449793	0.019194224	0.003766888	0.055073829	414135	25843	27/05/2020	20	92
0.007136522	0.002670393	0.034785965	0.019555195	0.003918857	0.054741842	409303	26215	27/05/2020	21	93
0.007888144	0.002558181	0.034505288	0.020676536	0.00426196	0.055742212	397939	25096	27/05/2020	22	94
0.008838692	0.002492964	0.031444628	0.022198571	0.004288817	0.054182529	348581	21805	27/05/2020	23	95
0.010648428	0.002125662	0.029910146	0.022755314	0.004432374	0.053319252	298260	18317	28/05/2020	0	96
0.010745265	0.002550712	0.029339908	0.023503306	0.004043483	0.053425978	223075	14094	28/05/2020	1	97
0.011562557	0.002434808	0.027483309	0.023436414	0.003513239	0.051425585	179891	11217	28/05/2020	2	98
0.012478649	0.00248155	0.025904799	0.024821941	0.003267911	0.051371298	155145	9459	28/05/2020	3	99
0.013737487	0.002563661	0.025062117	0.026060293	0.003411033	0.052055955	139254	8274	28/05/2020	4	100
0.010935986	0.002933402	0.026492904	0.023322193	0.003197078	0.050869803	151701	9020	28/05/2020	5	101
0.008683632	0.002816955	0.030468717	0.020393234	0.003415498	0.051526999	210511	12329	28/05/2020	6	102
0.006482439	0.002551456	0.032793911	0.017729606	0.003827184	0.050982244	298653	17302	28/05/2020	7	103
0.005694044	0.002241666	0.034732613	0.016883872	0.003877977	0.052065875	378290	21811	28/05/2020	8	104
0.005994665	0.002290461	0.034239527	0.017069808	0.004068879	0.051746446	400356	23085	28/05/2020	9	105
0.006058073	0.002027365	0.035137784	0.016353434	0.003499846	0.051904378	416304	24215	28/05/2020	10	106
0.006520799	0.002274019	0.035203568	0.017453584	0.003452331	0.053157631	411606	24193	28/05/2020	11	107
0.006354803	0.002257628	0.03458112	0.01681395	0.0033518	0.051794037	418581	24619	28/05/2020	12	108
0.006641996	0.002106115	0.03424043	0.017258243	0.003698195	0.051917516	420205	25156	28/05/2020	13	109
0.007313186	0.002250579	0.033536491	0.01831283	0.003593281	0.052226807	418559	24618	28/05/2020	14	110
0.007613241	0.002028441	0.033360315	0.018426006	0.004037724	0.052133575	417562	24528	28/05/2020	15	111
0.007725649	0.002196247	0.033377614	0.018578403	0.003965849	0.052448112	412522	24573	28/05/2020	16	112
0.008171757	0.002181483	0.031667907	0.01928112	0.003806442	0.051416321	425857	25718	28/05/2020	17	113
0.009100971	0.002272873	0.032180465	0.020024506	0.003915314	0.052513077	421933	25255	28/05/2020	18	114
0.008884675	0.002310747	0.03272339	0.019868034	0.004333869	0.052896111	410257	24879	28/05/2020	19	115
0.009375879	0.00227544	0.033913271	0.020631786	0.004310721	0.054887101	412228	25062	28/05/2020	20	116
0.009672144	0.002362174	0.035133038	0.021259564	0.004640861	0.056746192	407252	24995	28/05/2020	21	117
0.009720885	0.002413792	0.032921093	0.021054334	0.004286693	0.054430383	395643	24358	28/05/2020	22	118
0.00964061	0.00257914	0.031381849	0.021550088	0.00457652	0.053358561	360973	21622	28/05/2020	23	119
0.009252088	0.002644936	0.033623527	0.021041932	0.003626846	0.054952426	289232	17960	29/05/2020	0	120
0.01179541	0.002115157	0.027462921	0.024349888	0.004208991	0.052350127	234498	14307	29/05/2020	1	121
0.013698318	0.002117065	0.025342173	0.028039723	0.003978033	0.053768887	175715	10482	29/05/2020	2	122
0.013172567	0.002283872	0.023611204	0.027782629	0.003674347	0.05179687	148870	8764	29/05/2020	3	123
0.01258089	0.002320957	0.023433715	0.027909331	0.00419363	0.051950399	138305	7849	29/05/2020	4	124
0.010965743	0.002421799	0.026633023	0.02520565	0.004045351	0.05228515	147824	8443	29/05/2020	5	125
0.009861481	0.002657259	0.028507177	0.022505903	0.004362931	0.05152927	222786	12646	29/05/2020	6	126
0.008141917	0.002655118	0.031671525	0.019202132	0.00419422	0.051296744	300175	17079	29/05/2020	7	127
0.006877806	0.002314445	0.033429703	0.017844552	0.003769164	0.051746056	381517	21913	29/05/2020	8	128
0.007136663	0.002214744	0.033468572	0.017047761	0.003514284	0.05094631	416301	23866	29/05/2020	9	129
0.00666989	0.002196569	0.033359171	0.01697967	0.003605871	0.050732473	411551	23585	29/05/2020	10	130
0.007186463	0.002208562	0.032291243	0.017697727	0.003537419	0.050315869	376263	21847	29/05/2020	11	131
0.00709006	0.002071771	0.033339395	0.017158866	0.00352201	0.050887293	434411	25203	29/05/2020	12	132
0.007069626	0.002393016	0.033694902	0.017307738	0.003166108	0.051433193	420390	24790	29/05/2020	13	133
0.007310564	0.002453177	0.03379361	0.017314237	0.003212143	0.05148733	408450	24225	29/05/2020	14	134
0.006877865	0.002576693	0.034176273	0.017054299	0.003328646	0.051661691	398961	23860	29/05/2020	15	135
0.007327075	0.002312524	0.034379195	0.017848569	0.003451638	0.052502131	408212	24688	29/05/2020	16	136
0.006804157	0.002171539	0.034413378	0.017082776	0.003310064	0.051854396	407545	24688	29/05/2020	17	137
0.007383864	0.002205506	0.035300466	0.01741384	0.003091668	0.053088079	403989	24815	29/05/2020	18	138
0.007646186	0.002383525	0.035773317	0.017711662	0.003106502	0.053799207	391437	24522	29/05/2020	19	139
0.007401974	0.002417231	0.036551383	0.01759306	0.003025996	0.054541796	392598	24909	29/05/2020	20	140
0.007774723	0.002196517	0.038220452	0.018206862	0.003342183	0.056753895	379692	24333	29/05/2020	21	141
0.007952147	0.002277035	0.036155656	0.019025472	0.003758317	0.05550373	371975	23628	29/05/2020	22	142
0.008604901	0.002311114	0.03425681	0.019898834	0.003750109	0.054440536	343990	21424	29/05/2020	23	143
0.009258486	0.002728817	0.031945257	0.022015008	0.003682511	0.054322251	287304	17814	30/05/2020	0	144
0.010230001	0.002274695	0.033250568	0.021803584	0.003495761	0.05539311	244868	14839	30/05/2020	1	145
0.011031948	0.002124821	0.033710128	0.023030639	0.003635357	0.057022734	198605	12156	30/05/2020	2	146
0.010484054	0.002397614	0.032874368	0.022503587	0.003417072	0.055604501	158908	9529	30/05/2020	3	147
0.011741464	0.002472993	0.029928122	0.02378417	0.003425761	0.054055569	142742	8301	30/05/2020	4	148
0.011375274	0.002514875	0.030729443	0.023184817	0.003104704	0.054225379	154282	8939	30/05/2020	5	149
0.008764948	0.002483402	0.033790387	0.019988112	0.00318359	0.053995104	198518	11416	30/05/2020	6	150
0.007099646	0.003120394	0.036000795	0.017732239	0.002861611	0.054078077	266633	15273	30/05/2020	7	151
0.006716986	0.002841355	0.036344937	0.017364803	0.003140598	0.054072899	344202	20052	30/05/2020	8	152
0.006511298	0.003219186	0.03695813	0.017624783	0.003031661	0.054931918	383948	22333	30/05/2020	9	153
0.006542787	0.003174323	0.037469114	0.017762594	0.003123897	0.055556956	396620	23353	30/05/2020	10	154
0.006684089	0.002858827	0.035763168	0.017775327	0.003263617	0.053950874	395267	23373	30/05/2020	11	155
0.006483677	0.002787206	0.036107107	0.01778749	0.003270253	0.054331148	387126	22969	30/05/2020	12	156
0.006731291	0.002746814	0.035727214	0.017582804	0.003143399	0.053664016	375708	22543	30/05/2020	13	157
0.006463449	0.00286852	0.036392028	0.017881855	0.003120377	0.054639738	377198	22657	30/05/2020	14	158
0.007518375	0.002532843	0.034757122	0.018309675	0.003029793	0.05338741	374283	22577	30/05/2020	15	159
0.007060146	0.002996101	0.035806737	0.018240263	0.003065344	0.054358595	375488	22856	30/05/2020	16	160
0.006947864	0.002422455	0.034948827	0.017821414	0.003257875	0.053152596	381844	23233	30/05/2020	17	161
0.007176037	0.002383057	0.035541669	0.018046216	0.00331801	0.053966702	372211	23034	30/05/2020	18	162
0.007009977	0.002424109	0.034582904	0.017367533	0.002951431	0.05232035	381171	23667	30/05/2020	19	163
0.007219419	0.002471273	0.037234198	0.017948684	0.003081102	0.05552641	375515	24339	30/05/2020	20	164
0.00710439	0.002110553	0.036073898	0.017941015	0.003408951	0.054374995	380469	23884	30/05/2020	21	165
0.007711958	0.002377451	0.034532077	0.019333562	0.003582277	0.054139341	372668	23444	30/05/2020	22	166
0.008867645	0.002545556	0.034395279	0.021206242	0.003574734	0.055909986	346879	21315	30/05/2020	23	167
